# Supplementary material for: Determination of genes and microRNAs involved in the resistance to fludarabine in vivo in chronic lymphocytic leukemia
Source: Mol Cancer. 2010 May 20;9:115. doi: 10.1186/1476-4598-9-115 (PMC2881880; doi:10.1186/1476-4598-9-115)
Supplement: Additional file 6 — SAM analysis of regulated genes in B cells of resistant and sensitive CLL patients. Genes up-regulated in cells of resistant and sensitive CLL patients were identified after 24h of treatment with fludarabine in vivo. The gene expression profiles from both groups were directly compared by a SAM 2-class analysis (unpaired, 100 permutations). The false discovery rate (FDR) was set at 5% and only significant genes were exported. The score d denotes the standardized change in expression. [file 1476-4598-9-115-S6.XLS]

## Sheet: SAM Output
	Delta Table
		delta		# med false pos	90th perc false pos	# called	median FDR	90th perc FDR	cutlo	cuthi
		0		6941	6958.67	10026	0.6923	0.694063	-0.0138679	0.00755124
		0.000275713		6938.91	6956.59	10025	0.69216	0.693924	-0.0141851	0.00755124
		0.00110285		6932.3	6951.57	10021	0.691777	0.693701	-0.0155529	0.00755124
		0.00248142		6920.46	6943.15	10014	0.691079	0.693345	-0.0178943	0.00755124
		0.00441141		6896.8	6920.32	9994	0.690094	0.692448	-0.0228754	0.00755124
		0.00689283		6868.96	6896.8	9971	0.688894	0.691686	-0.0287501	0.00755124
		0.00992568		6799.02	6840.15	9904	0.686492	0.690645	-0.0360212	0.0153362
		0.0135099		6706.45	6760.74	9824	0.68266	0.688186	-0.0447981	0.0254125
		0.0176456		6599.62	6666.29	9728	0.678415	0.685269	-0.0555639	0.0364289
		0.0223328		6448.59	6526.26	9565	0.674186	0.682306	-0.0769085	0.0480545
		0.0275713		6280.51	6377.18	9394	0.668566	0.678857	-0.0994826	0.0602843
		0.0333613		6083.2	6202.84	9199	0.661289	0.674295	-0.118642	0.081381
		0.0397027		5915.47	6069.56	9051	0.653571	0.670596	-0.133953	0.0999915
		0.0465955		5715.38	5903.85	8866	0.64464	0.665898	-0.1555	0.119294
		0.0540398		5454.73	5677.72	8592	0.634862	0.660815	-0.18195	0.147792
		0.0620355		5249.07	5514.93	8389	0.625709	0.657401	-0.205707	0.169454
		0.0705826		4985.64	5276.08	8109	0.614828	0.650644	-0.227702	0.206412
		0.0796811		4696.81	5036.1	7808	0.601538	0.644993	-0.260888	0.236329
		0.0893311		4473.4	4845.4	7601	0.588528	0.637469	-0.285541	0.262348
		0.0995325		4189.1	4583.92	7286	0.574951	0.629141	-0.318721	0.298713
		0.110285		3909.66	4339.01	7006	0.558045	0.619328	-0.346914	0.335277
		0.12159		3641.71	4115.81	6718	0.542082	0.612654	-0.376854	0.371826
		0.133445		3397.77	3866.23	6439	0.527686	0.60044	-0.407856	0.409355
		0.145852		3092.93	3587.14	6091	0.507787	0.588925	-0.448789	0.450989
		0.158811		2822.54	3324.62	5772	0.489006	0.575991	-0.486269	0.492159
		0.172321		2569.9	3088.47	5506	0.466746	0.560929	-0.520145	0.530919
		0.186382		2350.67	2852.12	5230	0.449458	0.545339	-0.55784	0.569572
		0.200995		2103.25	2615.84	4905	0.428797	0.5333	-0.596628	0.618154
		0.216159		1866.96	2357.56	4580	0.407634	0.514751	-0.637823	0.668343
		0.231875		1639.73	2122.46	4277	0.383382	0.496249	-0.686561	0.710271
		0.248142		1387.78	1848.17	3886	0.357123	0.475597	-0.745926	0.76318
		0.26496		1164.37	1600.96	3527	0.330131	0.453915	-0.793113	0.827377
		0.28233		988.986	1398.78	3223	0.306853	0.433999	-0.842398	0.88463
		0.300252		817.427	1206.41	2940	0.278036	0.410343	-0.891507	0.940127
		0.318724		651.784	998.312	2588	0.251849	0.385746	-0.962702	0.998569
		0.337749		515.72	823.969	2272	0.22699	0.362662	-1.02085	1.06857
		0.357324		405.408	671.967	1983	0.204442	0.338864	-1.07423	1.14657
		0.377451		317.714	566.527	1738	0.182805	0.325965	-1.12462	1.22629
		0.39813		229.673	423.921	1466	0.156666	0.289168	-1.19949	1.30309
		0.41936		188.61	359.264	1337	0.14107	0.268709	-1.25061	1.344
		0.441141		136.76	273.102	1132	0.120813	0.241256	-1.32391	1.41713
		0.463474		100.569	217.215	941	0.106875	0.230834	-1.3801	1.51381
		0.486358		69.5979	171.42	825	0.084361	0.207781	-1.44822	1.5632
		0.509794		52.8944	144.833	717	0.0737718	0.201999	-1.50527	1.63016
		0.533781		39.6708	112.818	621	0.0638821	0.181672	-1.57804	1.67477
		0.558319		28.1871	89.9204	537	0.05249	0.16745	-1.6386	1.74282
		0.583409		18.7914	62.9165	459	0.0409399	0.137073	-1.71811	1.79167
		0.60905		13.9196	56.5831	422	0.0329848	0.134083	-1.75287	1.84706
		0.635243		9.7437	44.9602	359	0.0271412	0.125237	-1.80554	1.94025
		0.661987		6.95979	33.755	291	0.0239168	0.115996	-1.85734	2.04994
		0.689283		4.87185	27.9087	262	0.0185948	0.106522	-1.91109	2.1005
		0.71713		2.78391	20.949	215	0.0129484	0.097437	-1.97718	2.18505
		0.745528		2.08794	14.8243	196	0.0106527	0.0756344	-2.0303	2.24708
		0.774478		2.08794	12.1796	183	0.0114095	0.0665553	-2.06777	2.2899
		0.80398		1.39196	8.56054	156	0.0089228	0.0548752	-2.11471	2.4393
		0.834032		0.695979	6.33341	142	0.00490126	0.0446014	-2.16566	2.48889
		0.864637		0.695979	6.33341	129	0.00539518	0.0490962	-2.20492	2.64369
		0.895792		0	2.78391	106	0	0.0262633	-2.30158	2.64369
		0.927499		0	2.15753	92	0	0.0234515	-2.35651	2.64369
		0.959758		0	1.39196	83	0	0.0167706	-2.42408	2.71295
		0.992568		0	1.39196	75	0	0.0185594	-2.46092	2.85896
		1.02593		0	0.765577	68	0	0.0112585	-2.515	2.85896
		1.05984		0	0.695979	57	0	0.0122102	-2.58467	3.13372
		1.09431		0	0.695979	54	0	0.0128885	-2.60519	3.41796
		1.12932		0	0	46	0	0	-2.72625	3.41796
		1.16489		0	0	46	0	0	-2.72625	3.41796
		1.20101		0	0	43	0	0	-2.76509	10000000000
		1.23768		0	0	38	0	0	-2.81315	10000000000
		1.2749		0	0	36	0	0	-2.8926	10000000000
		1.31267		0	0	27	0	0	-2.97471	10000000000
		1.35099		0	0	24	0	0	-3.06304	10000000000
		1.38987		0	0	24	0	0	-3.06304	10000000000
		1.4293		0	0	20	0	0	-3.18144	10000000000
		1.46928		0	0	20	0	0	-3.18144	10000000000
		1.50981		0	0	17	0	0	-3.26818	10000000000
		1.55089		0	0	15	0	0	-3.37024	10000000000
		1.59252		0	0	15	0	0	-3.37024	10000000000
		1.6347		0	0	13	0	0	-3.47058	10000000000
		1.67744		0	0	13	0	0	-3.47058	10000000000
		1.72073		0	0	9	0	0	-3.75519	10000000000
		1.76456		0	0	9	0	0	-3.75519	10000000000
		1.80895		0	0	9	0	0	-3.75519	10000000000
		1.8539		0	0	9	0	0	-3.75519	10000000000
		1.89939		0	0	9	0	0	-3.75519	10000000000
		1.94543		0	0	8	0	0	-4.36013	10000000000
		1.99203		0	0	8	0	0	-4.36013	10000000000
		2.03917		0	0	8	0	0	-4.36013	10000000000
		2.08687		0	0	8	0	0	-4.36013	10000000000
		2.13512		0	0	8	0	0	-4.36013	10000000000
		2.18392		0	0	8	0	0	-4.36013	10000000000
		2.23328		0	0	8	0	0	-4.36013	10000000000
		2.28318		0	0	8	0	0	-4.36013	10000000000
		2.33364		0	0	8	0	0	-4.36013	10000000000
		2.38464		0	0	8	0	0	-4.36013	10000000000
		2.4362		0	0	8	0	0	-4.36013	10000000000
		2.48831		0	0	8	0	0	-4.36013	10000000000
		2.54097		0	0	5	0	0	-4.50686	10000000000
		2.59419		0	0	3	0	0	-4.77733	10000000000
		2.64795		0	0	3	0	0	-4.77733	10000000000
		2.70227		0	0	3	0	0	-4.77733	10000000000
		2.75713		0	0	0	#DIV/0!	#DIV/0!	-10000000000	10000000000
Current settings
Input parameters
Data type?									Two class unpaired
Arrays centered?									TRUE
Delta									0.558319
Minimum fold change									0
Test statistic									standard
Are data are log scale?									TRUE
Number of permutations									100
Input percentile for exchangeability factor s0									Automatic choice
Number of neighbors for KNN									10
Seed for Random number generator									1234567
Computed values
Estimate of pi0 (proportion of null genes)									0.695979
Exchangibility factor s0									0.25202
s0 percentile									19.998
False Discovery Rate (%)									5.249
List of Significant Genes for Delta = 0.558
				207 genes up-regulated in resistant patients
	Row	Gene ID	Gene Symbol	Gene Name	Score(d)	Numerator(r)	Denominator(s+s0)	Fold Change	q-value(%)
	2227	HSAC006577	ZFP36L2	Butyrate response factor 2 (TIS11D protein) (EGF-response factor 2) (ERF-2). [Source:Uniprot/SWISSPROT;Acc:P47974]	3.41796	2.16398	0.63312	4.44105	0
	7452	HSAC005758	RRS1	Ribosome biogenesis regulatory protein homolog. [Source:Uniprot/SWISSPROT;Acc:Q15050]	3.13372	2.01841	0.644095	4.1567	0
	4546	HSAC014083	CANX	Calnexin precursor (Major histocompatibility complex class I antigen- binding protein p88) (p90) (IP90). [Source:Uniprot/SWISSPROT;Acc:P27824]	3.04933	1.54954	0.508157	2.85224	0
	8161	HSAC011739	DDIT4	RTP801 [Source:RefSeq_peptide;Acc:NP_061931]	2.91847	2.4838	0.851062	9.88961	0
	9376	HSAC005869	CCL3	Small inducible cytokine A3 precursor (CCL3) (Macrophage inflammatory protein 1-alpha) (MIP-1-alpha) (Tonsillar lymphocyte LD78 alpha protein) (G0/G1 switch regulatory protein 19-1) (G0S19-1 protein) (SIS-beta) (PAT 464.1) [Contains: MIP-1-alpha(4-69) (LD	2.9118	1.92768	0.662025	3.40678	0
	6095	HSAC019697	TBAK_HUMAN	Tubulin alpha-ubiquitous chain (Alpha-tubulin ubiquitous) (Tubulin K- alpha-1). [Source:Uniprot/SWISSPROT;Acc:P68363]	2.89739	1.82604	0.630237	3.20378	0
	7131	HSAC003275	TIMM13	Mitochondrial import inner membrane translocase subunit Tim13. [Source:Uniprot/SWISSPROT;Acc:Q9Y5L4]	2.88984	1.49581	0.517612	3.02851	0
	8859	HSAC017544	U384_HUMAN	UPF0384 protein CGI-117 (HBV pre-S2 trans-regulated protein 3). [Source:Uniprot/SWISSPROT;Acc:Q9Y3C1]	2.86147	1.63831	0.572541	3.02017	0
	4602	HSAC014250	SFRS7	Splicing factor, arginine/serine-rich 7 (Splicing factor 9G8). [Source:Uniprot/SWISSPROT;Acc:Q16629]	2.85896	2.27354	0.795234	6.21277	0
	5492	HSAC017532	RHEB	GTP-binding protein Rheb (Ras homolog enriched in brain). [Source:Uniprot/SWISSPROT;Acc:Q15382]	2.76845	1.73882	0.628083	3.40852	0
	5832	HSAC018987	C7orf23	Uncharacterized protein C7orf23. [Source:Uniprot/SWISSPROT;Acc:Q9BU79]	2.76653	1.40461	0.507715	2.72059	0
	118	HSAC000528	UMPS	Uridine 5'-monophosphate synthase (UMP synthase) [Includes: Orotate phosphoribosyltransferase (EC 2.4.2.10) (OPRTase); Orotidine 5'- phosphate decarboxylase (EC 4.1.1.23) (OMPdecase)]. [Source:Uniprot/SWISSPROT;Acc:P11172]	2.73571	2.00947	0.734532	4.35436	0
	700	HSAC002112	C6orf120	Chromosome 6 open reading frame 120	2.71295	1.8568	0.684422	4.12034	0
	4762	HSAC014784	HA23_HUMAN	HLA class II histocompatibility antigen, DQ(3) alpha chain precursor (DC-alpha) (HLA-DCA) (HLA-DQA1*05011) (HLA-DQA1*0502). [Source:Uniprot/SWISSPROT;Acc:P01909]	2.68196	1.45107	0.541048	2.84682	0
	2454	HSAC007057	CKS2	Cyclin-dependent kinases regulatory subunit 2 (CKS-2). [Source:Uniprot/SWISSPROT;Acc:P33552]	2.64369	2.20533	0.834185	4.18732	0
	688	HSAC002077	SRPRB	Signal recognition particle receptor subunit beta (SR-beta) (Protein APMCF1). [Source:Uniprot/SWISSPROT;Acc:Q9Y5M8]	2.55309	1.54775	0.606228	3.00859	0.490126
	7490	HSAC006174	CCL4L1	Small inducible cytokine A4 precursor (CCL4) (Macrophage inflammatory protein 1-beta) (MIP-1-beta) (MIP-1-beta(1-69)) (T-cell activation protein 2) (ACT-2) (PAT 744) (H400) (SIS-gamma) (Lymphocyte activation gene 1 protein) (LAG-1) (HC21) (G-26 T-lymphocy	2.52191	2.27038	0.900263	4.10671	0.490126
	5501	HSAC017555	C1GALT1C1	C1GALT1-specific chaperone 1 [Source:RefSeq_peptide;Acc:NP_001011551]	2.52167	1.5531	0.615901	2.76477	0.490126
	5152	HSAC016347	ENO1	Alpha-enolase (EC 4.2.1.11) (2-phospho-D-glycerate hydro-lyase) (Non- neural enolase) (NNE) (Enolase 1) (Phosphopyruvate hydratase) (C-myc promoter-binding protein) (MBP-1) (MPB-1) (Plasminogen-binding protein). [Source:Uniprot/SWISSPROT;Acc:P06733]	2.5027	1.48733	0.594288	2.44285	0.490126
	8112	HSAC011410	JRKL	Jerky protein homolog-like (HHMJG). [Source:Uniprot/SWISSPROT;Acc:Q9Y4A0]	2.50172	1.92993	0.771442	3.49248	0.490126
	5779	HSAC018813	Q96MU4_HUMAN	CDNA FLJ31887 fis, clone NT2RP7003050. [Source:Uniprot/SPTREMBL;Acc:Q96MU4]	2.48889	1.60665	0.645527	2.52062	0.490126
	7465	HSAC005953	CASP3	Caspase-3 precursor (EC 3.4.22.-) (CASP-3) (Apopain) (Cysteine protease CPP32) (Yama protein) (CPP-32) (SREBP cleavage activity 1) (SCA-1) [Contains: Caspase-3 p17 subunit; Caspase-3 p12 subunit]. [Source:Uniprot/SWISSPROT;Acc:P42574]	2.4782	1.59525	0.643711	3.08011	0.490126
	4395	HSAC013646	VDAC1	Voltage-dependent anion-selective channel protein 1 (VDAC-1) (hVDAC1) (Outer mitochondrial membrane protein porin 1) (Plasmalemmal porin) (Porin 31HL) (Porin 31HM). [Source:Uniprot/SWISSPROT;Acc:P21796]	2.44943	1.45746	0.595023	2.50034	0.89228
	296	HSAC001087	YIPF5	Protein YIPF5 (YIP1 family member 5) (YPT-interacting protein 1 A) (Five-pass transmembrane protein localizing in the Golgi apparatus and the endoplasmic reticulum 5) (Smooth muscle cell-associated protein 5) (SMAP-5). [Source:Uniprot/SWISSPROT;Acc:Q969M3	2.44476	2.02097	0.826653	5.84901	0.89228
	2245	HSAC006617	MYC	Myc proto-oncogene protein (c-Myc) (Transcription factor p64). [Source:Uniprot/SWISSPROT;Acc:P01106]	2.4393	1.67524	0.686771	2.79366	0.89228
	1193	HSAC003412	NXT1	NTF2-related export protein 1 (p15). [Source:Uniprot/SWISSPROT;Acc:Q9UKK6]	2.40835	1.157	0.480411	2.0864	0.89228
	2149	HSAC006340	PSMA5	Proteasome subunit alpha type 5 (EC 3.4.25.1) (Proteasome zeta chain) (Macropain zeta chain) (Multicatalytic endopeptidase complex zeta chain). [Source:Uniprot/SWISSPROT;Acc:P28066]	2.38747	1.32872	0.556537	2.49162	0.89228
	6807	HSAC001338	MALAT_HUMAN	Metastasis-associated lung adenocarcinoma transcript 1. [Source:Uniprot/SWISSPROT;Acc:Q9UHZ2]	2.37394	2.16402	0.911572	4.50499	0.89228
	8083	HSAC010971	TLOC1	Translocation protein SEC62 (Translocation protein 1) (TP-1) (hTP-1). [Source:Uniprot/SWISSPROT;Acc:Q99442]	2.37014	1.28923	0.543946	2.98058	0.89228
	4662	HSAC014469	GTF2H2	TFIIH basal transcription factor complex p44 subunit (Basic transcription factor 2 44 kDa subunit) (BTF2-p44) (General transcription factor IIH polypeptide 2). [Source:Uniprot/SWISSPROT;Acc:Q13888]	2.36811	1.27768	0.539537	2.34391	0.89228
	3335	HSAC009465	CXorf21	Uncharacterized protein CXorf21. [Source:Uniprot/SWISSPROT;Acc:Q9HAI6]	2.36097	1.5064	0.638043	2.79366	1.06527
	7928	HSAC009679	LEO1	RNA polymerase-associated protein LEO1 (Replicative senescence down- regulated leo1-like protein). [Source:Uniprot/SWISSPROT;Acc:Q8WVC0]	2.35838	1.45124	0.615356	2.97147	1.06527
	2969	HSAC008465	ZNF403	Protein ZNF403 (Laryngeal carcinoma-related protein 1). [Source:Uniprot/SWISSPROT;Acc:Q9H3C7]	2.35748	1.70268	0.722245	4.20255	1.06527
	5357	HSAC017071	TUBB6	Tubulin beta-6 chain. [Source:Uniprot/SWISSPROT;Acc:Q9BUF5]	2.34349	1.11049	0.47386	2.08071	1.06527
	2228	HSAC006582	AKAP1	A kinase anchor protein 1, mitochondrial precursor (Protein kinase A- anchoring protein 1) (PRKA1) (A-kinase anchor protein 149 kDa) (AKAP 149) (Dual specificity A-kinase-anchoring protein 1) (D-AKAP-1) (Spermatid A-kinase anchor protein 84) (S-AKAP84). [	2.34318	1.09345	0.466652	2.23122	1.06527
	8127	HSAC011477	BYSL	Bystin. [Source:Uniprot/SWISSPROT;Acc:Q13895]	2.34054	1.28465	0.54887	2.35899	1.06527
	4064	HSAC012256	ZNF330	Zinc finger protein 330 (Nucleolar cysteine-rich protein) (Nucleolar autoantigen 36). [Source:Uniprot/SWISSPROT;Acc:Q9Y3S2]	2.32378	1.6124	0.693867	2.88782	1.06527
	1766	HSAC005043	PAK1IP1	p21-activated protein kinase-interacting protein 1 (PAK1-interacting protein 1) (PAK/PLC-interacting protein 1) (hPIP1) (WD repeat protein 84). [Source:Uniprot/SWISSPROT;Acc:Q9NWT1]	2.32346	1.27518	0.54883	2.2967	1.06527
	2097	HSAC006239	PNRC1	Proline-rich nuclear receptor coactivator 1 (Proline-rich protein 2) (B4-2 protein). [Source:Uniprot/SWISSPROT;Acc:Q12796]	2.31234	1.86247	0.805448	3.15478	1.06527
	3823	HSAC011526	AIDA	Axin interactor, dorsalization associated	2.30136	1.74411	0.75786	3.30867	1.06527
	2099	HSAC006243	IDI1	Isopentenyl-diphosphate delta-isomerase 1 (EC 5.3.3.2) (IPP isomerase 1) (Isopentenyl pyrophosphate isomerase 1) (IPPI1). [Source:Uniprot/SWISSPROT;Acc:Q13907]	2.29809	1.46768	0.638652	3.09282	1.06527
	8455	HSAC014000	CAD	CAD protein [Includes: Glutamine-dependent carbamoyl-phosphate synthase (EC 6.3.5.5); Aspartate carbamoyltransferase (EC 2.1.3.2); Dihydroorotase (EC 3.5.2.3)]. [Source:Uniprot/SWISSPROT;Acc:P27708]	2.29701	1.41336	0.615304	2.59435	1.06527
	6808	HSAC001341	FLJ22044	Not known	2.2899	1.40875	0.615203	3.0001	1.06527
	1357	HSAC003879	APRT	Adenine phosphoribosyltransferase (EC 2.4.2.7) (APRT). [Source:Uniprot/SWISSPROT;Acc:P07741]	2.26948	1.34296	0.591748	2.53819	1.06527
	1477	HSAC004214	MED28	Mediator of RNA polymerase II transcription subunit 28 (Mediator complex subunit 28) (Tumor angiogenesis marker EG-1) (Endothelial- derived protein 1) (Merlin and Grb2-interacting cytoskeletal protein) (Magicin). [Source:Uniprot/SWISSPROT;Acc:Q9H204]	2.25912	1.0999	0.486869	2.24772	1.06527
	4440	HSAC013818	UGCG	Ceramide glucosyltransferase (EC 2.4.1.80) (Glucosylceramide synthase) (GCS) (UDP-glucose:N-acylsphingosine D-glucosyltransferase) (UDP- glucose ceramide glucosyltransferase) (GLCT-1). [Source:Uniprot/SWISSPROT;Acc:Q16739]	2.25141	1.46633	0.651292	2.7254	1.06527
	9426	HSAC009561	IFIH1	Interferon-induced helicase C domain-containing protein 1 (EC 3.6.1.-) (Interferon-induced with helicase C domain protein 1) (Helicase with 2 CARD domains) (Helicard) (Melanoma differentiation-associated protein 5) (MDA-5) (RNA helicase-DEAD box protein 1	2.24708	1.63778	0.728847	2.93702	1.06527
	260	HSAC001015	BZW2	Basic leucine zipper and W2 domain-containing protein 2. [Source:Uniprot/SWISSPROT;Acc:Q9Y6E2]	2.23255	1.32202	0.592156	2.3616	1.06527
	5539	HSAC017718	TLOC1	Translocation protein SEC62 (Translocation protein 1) (TP-1) (hTP-1). [Source:Uniprot/SWISSPROT;Acc:Q99442]	2.23028	1.66514	0.746606	3.27112	1.06527
	1205	HSAC003440	RANBP1	Ran-specific GTPase-activating protein (Ran-binding protein 1) (RanBP1). [Source:Uniprot/SWISSPROT;Acc:P43487]	2.2298	1.21314	0.544059	2.23492	1.06527
	9055	HSAC019443	MNT	Max-binding protein MNT (Protein ROX) (Myc antagonist MNT). [Source:Uniprot/SWISSPROT;Acc:Q99583]	2.21548	1.07834	0.486728	2.19159	1.29484
	2411	HSAC006975	PSMB3	Proteasome subunit beta type 3 (EC 3.4.25.1) (Proteasome theta chain) (Proteasome chain 13) (Proteasome component C10-II). [Source:Uniprot/SWISSPROT;Acc:P49720]	2.20805	1.21504	0.550277	2.1675	1.29484
	1867	HSAC005579	SAMD9	Sterile alpha motif domain-containing protein 9. [Source:Uniprot/SWISSPROT;Acc:Q5K651]	2.20691	1.47167	0.666848	2.91308	1.29484
	7472	HSAC006023	WEE1	Wee1-like protein kinase (EC 2.7.10.2) (Wee1A kinase) (WEE1hu). [Source:Uniprot/SWISSPROT;Acc:P30291]	2.1869	1.56689	0.716489	3.82129	1.29484
	557	HSAC001750	TMEM147	seven transmembrane domain protein [Source:RefSeq_peptide;Acc:NP_116024]	2.18505	1.14375	0.523444	2.16991	1.29484
	5424	HSAC017311	COX5A	Cytochrome c oxidase subunit 5A, mitochondrial precursor (EC 1.9.3.1) (Cytochrome c oxidase polypeptide Va). [Source:Uniprot/SWISSPROT;Acc:P20674]	2.17028	1.09332	0.503769	2.1518	1.29484
	6084	HSAC019678	RNASEH2C	Ribonuclease H2 subunit C (RNase H2 subunit C) (Ribonuclease HI subunit C) (Aicardi-Goutieres syndrome 3 protein) (AGS3) (RNase H1 small subunit). [Source:Uniprot/SWISSPROT;Acc:Q8TDP1]	2.16577	1.63611	0.75544	2.63665	1.29484
	7418	HSAC005363	SPTLC2	Serine palmitoyltransferase 2 (EC 2.3.1.50) (Long chain base biosynthesis protein 2) (LCB 2) (Serine-palmitoyl-CoA transferase 2) (SPT 2). [Source:Uniprot/SWISSPROT;Acc:O15270]	2.16573	1.18101	0.545317	2.46619	1.29484
	4866	HSAC015245	AZIN1	Antizyme inhibitor 1 (AZI) (Ornithine decarboxylase antizyme inhibitor). [Source:Uniprot/SWISSPROT;Acc:O14977]	2.15805	1.14097	0.528702	2.25498	1.29484
	674	HSAC002041	HMGCR	3-hydroxy-3-methylglutaryl-coenzyme A reductase (EC 1.1.1.34) (HMG-CoA reductase). [Source:Uniprot/SWISSPROT;Acc:P04035]	2.15475	1.96783	0.913249	3.68048	1.29484
	7288	HSAC004344	BLM	Bloom syndrome protein (EC 3.6.1.-) (RecQ protein-like 3) (DNA helicase, RecQ-like type 2). [Source:Uniprot/SWISSPROT;Acc:P54132]	2.14924	0.822238	0.382572	1.753	1.29484
	7274	HSAC004218	WDR3	WD repeat protein 3. [Source:Uniprot/SWISSPROT;Acc:Q9UNX4]	2.14798	1.148	0.534453	2.58266	1.29484
	1892	HSAC005709	EVI2A	EVI2A protein precursor (Ecotropic viral integration site 2A protein homolog) (EVI-2A). [Source:Uniprot/SWISSPROT;Acc:P22794]	2.14629	1.40919	0.65657	3.17341	1.29484
	4494	HSAC013962	TTC35	Tetratricopeptide repeat protein KIAA0103. [Source:Uniprot/SWISSPROT;Acc:Q15006]	2.13053	1.57118	0.737459	2.77289	1.85948
	5517	HSAC017582	AC090699.1	Chromosome 17, clone RP11-794C22	2.12347	1.04166	0.490545	1.94928	1.85948
	222	HSAC000932	NUDT3	Diphosphoinositol polyphosphate phosphohydrolase 1 (EC 3.6.1.52) (DIPP-1) (Diadenosine 5',5'''-P1,P6-hexaphosphate hydrolase 1) (EC 3.6.1.-) (Nucleoside diphosphate-linked moiety X motif 3) (Nudix motif 3). [Source:Uniprot/SWISSPROT;Acc:O95989]	2.12317	1.39654	0.657763	2.43014	1.85948
	5084	HSAC016116	GSPT1	G1 to S phase transition protein 1 homolog (GTP-binding protein GST1- HS). [Source:Uniprot/SWISSPROT;Acc:P15170]	2.11909	1.09684	0.517599	2.12604	1.85948
	7142	HSAC003352	NOLA2	H/ACA ribonucleoprotein complex subunit 2 (Nucleolar protein family A member 2) (snoRNP protein NHP2). [Source:Uniprot/SWISSPROT;Acc:Q9NX24]	2.11541	1.12694	0.532732	2.15599	1.85948
	2903	HSAC008353	TXNIP	Thioredoxin-interacting protein (Vitamin D3 up-regulated protein 1) (Thioredoxin-binding protein 2). [Source:Uniprot/SWISSPROT;Acc:Q9H3M7]	2.1151	1.78097	0.842025	7.36663	1.85948
	6087	HSAC019681	EIF5	Eukaryotic translation initiation factor 5 (eIF-5). [Source:Uniprot/SWISSPROT;Acc:P55010]	2.10865	1.16533	0.55264	2.2711	1.85948
	6956	HSAC002148	AF007149	Not known	2.10555	1.57064	0.745955	3.27575	1.85948
	5065	HSAC015963	SP100	Nuclear autoantigen Sp-100 (Speckled 100 kDa) (Nuclear dot-associated Sp100 protein) (Lysp100b). [Source:Uniprot/SWISSPROT;Acc:P23497]	2.10469	1.22047	0.579881	2.28085	1.85948
	1995	HSAC006031	ODC1	Ornithine decarboxylase (EC 4.1.1.17) (ODC). [Source:Uniprot/SWISSPROT;Acc:P11926]	2.1005	1.21633	0.579065	2.18811	1.85948
	6826	HSAC001436	THAP1	THAP domain-containing protein 1. [Source:Uniprot/SWISSPROT;Acc:Q9NVV9]	2.08865	1.19085	0.570154	2.13621	1.85948
	326	HSAC001168	PUM2	Pumilio homolog 2 (Pumilio-2). [Source:Uniprot/SWISSPROT;Acc:Q8TB72]	2.0869	1.20924	0.579443	2.29102	1.85948
	677	HSAC002053	ABCE1	ATP-binding cassette sub-family E member 1 (RNase L inhibitor) (Ribonuclease 4 inhibitor) (RNS4I) (2'-5' oligoadenylate-binding protein) (HuHP68). [Source:Uniprot/SWISSPROT;Acc:P61221]	2.08638	1.50904	0.72328	2.83013	1.85948
	9470	HSAC012757	CDC37L1	cell division cycle 37 homolog (S. cerevisiae)-like 1 [Source:RefSeq_peptide;Acc:NP_060383]	2.07901	1.17913	0.567161	2.24147	1.85948
	5540	HSAC017719	NM_018507	RefSeq record suppressed	2.07609	2.16996	1.04521	4.37641	1.85948
	452	HSAC001461	C19orf25	CS019_HUMAN Isoform 2 of Q9UFG5 - Homo sapiens (Human) [Source:Uniprot/Varsplic;Acc:Q9UFG5-2]	2.07601	1.10399	0.531783	2.05983	1.85948
	2839	HSAC008186	PRPF19	Pre-mRNA-processing factor 19 (EC 6.3.2.-) (PRP19/PSO4 homolog) (hPso4) (Nuclear matrix protein 200) (Senescence evasion factor). [Source:Uniprot/SWISSPROT;Acc:Q9UMS4]	2.05542	1.23525	0.600973	2.66266	2.39168
	1548	HSAC004458	C3orf26	Uncharacterized protein C3orf26. [Source:Uniprot/SWISSPROT;Acc:Q9BQ75]	2.04994	1.13447	0.553418	2.05993	2.39168
	4766	HSAC014790	NDUFB2	NADH dehydrogenase [ubiquinone] 1 beta subcomplex subunit 2, mitochondrial precursor (EC 1.6.5.3) (EC 1.6.99.3) (NADH-ubiquinone oxidoreductase AGGG subunit) (Complex I-AGGG) (CI-AGGG). [Source:Uniprot/SWISSPROT;Acc:O95178]	2.03851	0.909111	0.445969	1.83949	2.39168
	5380	HSAC017187	NME1	Nucleoside diphosphate kinase B (EC 2.7.4.6) (NDK B) (NDP kinase B) (nm23-H2) (C-myc purine-binding transcription factor PUF). [Source:Uniprot/SWISSPROT;Acc:P22392]	2.03448	0.96604	0.474833	1.95442	2.39168
	5032	HSAC015811	RPS14	40S ribosomal protein S14. [Source:Uniprot/SWISSPROT;Acc:P62263]	2.03188	1.30611	0.64281	2.35298	2.39168
	1033	HSAC002947	ATP2B1	Plasma membrane calcium-transporting ATPase 1 (EC 3.6.3.8) (PMCA1) (Plasma membrane calcium pump isoform 1) (Plasma membrane calcium ATPase isoform 1). [Source:Uniprot/SWISSPROT;Acc:P20020]	2.02837	1.13797	0.561025	2.11387	2.39168
	4035	HSAC012178	SMURF1	Smad ubiquitination regulatory factor 1 (EC 6.3.2.-) (Ubiquitin-- protein ligase SMURF1) (Smad-specific E3 ubiquitin ligase 1) (hSMURF1). [Source:Uniprot/SWISSPROT;Acc:Q9HCE7]	2.025	1.22541	0.605139	2.5459	2.39168
	3046	HSAC008613	MRP63	Mitochondrial ribosomal protein 63 (bMRP63). [Source:Uniprot/SWISSPROT;Acc:Q9BQC6]	2.02301	1.18103	0.583799	2.2513	2.39168
	8084	HSAC010972	FLJ10658	Not known	2.02222	1.03658	0.512598	2.23901	2.39168
	3003	HSAC008524	PSMA2	Proteasome subunit alpha type 2 (EC 3.4.25.1) (Proteasome component C3) (Macropain subunit C3) (Multicatalytic endopeptidase complex subunit C3). [Source:Uniprot/SWISSPROT;Acc:P25787]	2.02006	0.993992	0.492062	1.95384	2.39168
	3078	HSAC008669	ISG20	Interferon-stimulated gene 20 kDa protein (EC 3.1.13.1) (Promyelocytic leukemia nuclear body-associated protein ISG20) (Estrogen-regulated transcript 45 protein). [Source:Uniprot/SWISSPROT;Acc:Q96AZ6]	2.01896	1.32258	0.655077	2.66403	2.39168
	3050	HSAC008622	RPL35	60S ribosomal protein L35. [Source:Uniprot/SWISSPROT;Acc:P42766]	2.01782	1.39118	0.689447	2.68099	2.39168
	2109	HSAC006268	SRM	Spermidine synthase (EC 2.5.1.16) (Putrescine aminopropyltransferase) (SPDSY). [Source:Uniprot/SWISSPROT;Acc:P19623]	2.01703	0.975218	0.483492	2.0302	2.39168
	662	HSAC002011	ARPC1B	Actin-related protein 2/3 complex subunit 1B (ARP2/3 complex 41 kDa subunit) (p41-ARC). [Source:Uniprot/SWISSPROT;Acc:O15143]	2.01634	1.38018	0.6845	2.16079	2.39168
	9496	HSAC015266	WNT3	Proto-oncogene protein Wnt-3 precursor. [Source:Uniprot/SWISSPROT;Acc:P56703]	2.01597	1.54803	0.767886	2.81913	2.39168
	797	HSAC002379	IRF8	Interferon regulatory factor 8 (IRF-8) (Interferon consensus sequence- binding protein) (ICSBP). [Source:Uniprot/SWISSPROT;Acc:Q02556]	2.01147	1.39118	0.691624	2.41012	2.39168
	9736	HSAC011431	KLHL9	Kelch-like protein 9. [Source:Uniprot/SWISSPROT;Acc:Q9P2J3]	2.01092	1.3024	0.647665	2.34889	2.39168
	5055	HSAC015896	AL030995	peptidyl-prolyl isomerase G, pseudogene	2.0058	1.1593	0.577977	2.1538	2.39168
	4763	HSAC014786	MMP25	Matrix metalloproteinase-25 precursor (EC 3.4.24.-) (MMP-25) (Membrane-type matrix metalloproteinase 6) (MT-MMP 6) (Membrane-type-6 matrix metalloproteinase) (MT6-MMP) (Leukolysin). [Source:Uniprot/SWISSPROT;Acc:Q9NPA2]	2.00384	1.14143	0.569623	2.03503	2.39168
	7507	HSAC006337	PDIA5	Protein disulfide-isomerase A5 precursor (EC 5.3.4.1) (Protein disulfide isomerase-related protein). [Source:Uniprot/SWISSPROT;Acc:Q14554]	2.00114	1.17934	0.589335	2.02018	2.39168
	4410	HSAC013707	KLF9	Krueppel-like factor 9 (Transcription factor BTEB1) (Basic transcription element-binding protein 1) (BTE-binding protein 1) (GC box-binding protein 1). [Source:Uniprot/SWISSPROT;Acc:Q13886]	2.00068	1.5076	0.753541	4.34772	2.39168
	2211	HSAC006535	C1QBP	Complement component 1 Q subcomponent-binding protein, mitochondrial precursor (Glycoprotein gC1qBP) (C1qBP) (GC1q-R protein) (Hyaluronan- binding protein 1) (Mitochondrial matrix protein p32) (p33). [Source:Uniprot/SWISSPROT;Acc:Q07021]	1.99492	1.14847	0.575698	2.20574	2.71412
	3274	HSAC009296	XR_018433.1	similar to macrophage expressed gene 1 (LOC648614), mRNA [Source:RefSeq_dna;Acc:XR_018433]	1.99261	1.09547	0.549765	2.12046	2.71412
	3800	HSAC011479	ANAPC13	Anaphase-promoting complex subunit 13 (APC13) (Cylosome subunit 13). [Source:Uniprot/SWISSPROT;Acc:Q9BS18]	1.99085	1.30818	0.657099	2.44778	2.71412
	7437	HSAC005633	HOXA1	Homeobox protein Hox-A1 (Hox-1F). [Source:Uniprot/SWISSPROT;Acc:P49639]	1.98803	0.960886	0.483336	2.13333	2.71412
	4990	HSAC015684	SC4MOL	C-4 methylsterol oxidase (EC 1.14.13.72) (Methylsterol monooxygenase). [Source:Uniprot/SWISSPROT;Acc:Q15800]	1.98527	1.74223	0.877579	3.70906	2.71412
	4701	HSAC014600	TMEM113	transmembrane protein 113 (TMEM113), mRNA [Source:RefSeq_dna;Acc:NM_025222]	1.98406	1.23404	0.621975	2.81154	2.71412
	2779	HSAC008076	TCEB2	Transcription elongation factor B polypeptide 2 (RNA polymerase II transcription factor SIII subunit B) (SIII p18) (Elongin B) (EloB) (Elongin 18 kDa subunit). [Source:Uniprot/SWISSPROT;Acc:Q15370]	1.9831	1.37125	0.691469	2.32133	2.71412
	2900	HSAC008335	CLTC	Clathrin heavy chain 1 (CLH-17). [Source:Uniprot/SWISSPROT;Acc:Q00610]	1.9819	1.64183	0.828411	2.87084	2.71412
	8839	HSAC017412	PLCE1	1-phosphatidylinositol-4,5-bisphosphate phosphodiesterase epsilon 1 (EC 3.1.4.11) (Phospholipase C-epsilon-1) (PLC-epsilon-1) (Phosphoinositide-specific phospholipase C epsilon-1) (Pancreas- enriched phospholipase C). [Source:Uniprot/SWISSPROT;Acc:Q9P212]	1.97455	1.33167	0.674418	3.06576	2.71412
	7543	HSAC006630	NCL	Nucleolin (Protein C23). [Source:Uniprot/SWISSPROT;Acc:P19338]	1.97261	1.26178	0.639652	2.24763	2.71412
	29	HSAC000128	RAB5C	Ras-related protein Rab-5C (RAB5L) (L1880). [Source:Uniprot/SWISSPROT;Acc:P51148]	1.97014	0.924432	0.469221	1.81348	2.71412
	4608	HSAC014267	39332	Septin-7 (CDC10 protein homolog). [Source:Uniprot/SWISSPROT;Acc:Q16181]	1.96541	1.05897	0.538804	1.89446	2.71412
	7539	HSAC006594	HDHD1A	Haloacid dehalogenase-like hydrolase domain-containing protein 1A (GS1 protein). [Source:Uniprot/SWISSPROT;Acc:Q08623]	1.96391	0.820393	0.417735	1.80946	2.71412
	3947	HSAC011828	PHF20	PHD finger protein 20 (Hepatocellular carcinoma-associated antigen 58) (Glioma-expressed antigen 2) (Transcription factor TZP) (Novel zinc finger protein). [Source:Uniprot/SWISSPROT;Acc:Q9BVI0]	1.9604	0.939254	0.479114	1.89764	2.71412
	6364	HSAC020405	SK:FLJ33107	Not known	1.95759	1.26642	0.646929	2.39171	2.71412
	9799	HSAC016764	EN1	Homeobox protein engrailed-1 (Hu-En-1). [Source:Uniprot/SWISSPROT;Acc:Q05925]	1.95746	0.911359	0.465582	1.88815	2.71412
	5294	HSAC016934	ATP6V1D	Vacuolar ATP synthase subunit D (EC 3.6.3.14) (V-ATPase D subunit) (Vacuolar proton pump D subunit) (V-ATPase 28 kDa accessory protein). [Source:Uniprot/SWISSPROT;Acc:Q9Y5K8]	1.95685	0.978897	0.500242	2.0905	2.71412
	5648	HSAC018209	ANAPC5	Anaphase-promoting complex subunit 5 (APC5) (Cyclosome subunit 5). [Source:Uniprot/SWISSPROT;Acc:Q9UJX4]	1.95412	1.06175	0.54334	2.11156	2.71412
	5336	HSAC017011	MRT4	mRNA turnover protein 4 homolog. [Source:Uniprot/SWISSPROT;Acc:Q9UKD2]	1.94851	1.04554	0.536583	2.07376	2.71412
	152	HSAC000730	COPB1	Coatomer subunit beta (Beta-coat protein) (Beta-COP). [Source:Uniprot/SWISSPROT;Acc:P53618]	1.94625	0.995182	0.511333	1.92108	2.71412
	8146	HSAC011623	MRPL12	39S ribosomal protein L12, mitochondrial precursor (L12mt) (MRP-L12) (5c5-2). [Source:Uniprot/SWISSPROT;Acc:P52815]	1.94505	1.09751	0.564259	2.12855	2.71412
	1078	HSAC003098	TMEM86A	Transmembrane protein 86A. [Source:Uniprot/SWISSPROT;Acc:Q8N2M4]	1.94472	0.977714	0.502754	1.983	2.71412
	9450	HSAC011347	AIM2	Interferon-inducible protein AIM2 (Absent in melanoma 2). [Source:Uniprot/SWISSPROT;Acc:O14862]	1.94389	1.13987	0.586386	2.03832	2.71412
	7976	HSAC010199	ATP6V1C1	Vacuolar ATP synthase subunit C (EC 3.6.3.14) (V-ATPase C subunit) (Vacuolar proton pump C subunit). [Source:Uniprot/SWISSPROT;Acc:P21283]	1.94339	1.22117	0.628373	2.62124	2.71412
	2968	HSAC008464	RBM25	Probable RNA-binding protein 25 (RNA-binding motif protein 25) (RNA- binding region-containing protein 7) (Protein S164). [Source:Uniprot/SWISSPROT;Acc:P49756]	1.94298	0.94704	0.487417	1.91117	2.71412
	5466	HSAC017467	FLJ14035	Not known	1.94259	1.61712	0.832455	3.8625	2.71412
	266	HSAC001021	PTPMT1	Protein-tyrosine phosphatase mitochondrial 1, mitochondrial precursor (EC 3.1.3.48) (EC 3.1.3.16) (PTEN-like phosphatase) (Phosphoinositide lipid phosphatase). [Source:Uniprot/SWISSPROT;Acc:Q8WUK0]	1.94025	1.13025	0.58253	2.10825	2.71412
	1949	HSAC005947	YBX1	Nuclease sensitive element-binding protein 1 (Y-box-binding protein 1) (Y-box transcription factor) (YB-1) (CCAAT-binding transcription factor I subunit A) (CBF-A) (Enhancer factor I subunit A) (EFI-A) (DNA-binding protein B) (DBPB). [Source:Uniprot/SWISS	1.92238	1.17068	0.608976	2.25524	2.71412
	3570	HSAC010413	ADRM1	Adhesion-regulating molecule 1 precursor (110 kDa cell membrane glycoprotein) (Gp110). [Source:Uniprot/SWISSPROT;Acc:Q16186]	1.91919	1.04009	0.541941	2.14114	2.71412
	3024	HSAC008564	SUCLA2	Succinyl-CoA ligase [ADP-forming] beta-chain, mitochondrial precursor (EC 6.2.1.5) (Succinyl-CoA synthetase, betaA chain) (SCS-betaA) (ATP- specific succinyl-CoA synthetase subunit beta) (NY-REN-39 antigen). [Source:Uniprot/SWISSPROT;Acc:Q9P2R7]	1.91614	1.06227	0.554381	2.21874	2.71412
	2433	HSAC007016	C7orf36	Chromosome 7 open reading frame 36	1.91035	1.11275	0.582486	1.97674	2.71412
	3571	HSAC010418	ATIC	Bifunctional purine biosynthesis protein PURH [Includes: Phosphoribosylaminoimidazolecarboxamide formyltransferase (EC 2.1.2.3) (AICAR transformylase); IMP cyclohydrolase (EC 3.5.4.10) (Inosinicase) (IMP synthetase) (ATIC)]. [Source:Uniprot/SWISSPROT;Acc:	1.90009	0.876111	0.46109	1.87407	2.71412
	5220	HSAC016592	NP_060822.1	CDNA FLJ11184 fis, clone PLACE1007507. [Source:Uniprot/SPTREMBL;Acc:Q9NUR7]	1.89884	1.00247	0.527938	1.917	2.71412
	3499	HSAC010156	ZNF588	Zinc finger protein 588 (Zinc finger protein ZFD25). [Source:Uniprot/SWISSPROT;Acc:Q9UII5]	1.89545	1.12925	0.595771	2.23359	2.71412
	4024	HSAC012142	ERH	Enhancer of rudimentary homolog. [Source:Uniprot/SWISSPROT;Acc:P84090]	1.89519	1.03561	0.54644	1.82542	2.71412
	5073	HSAC016035		Pseudogenes	1.89404	1.01118	0.533877	1.92911	2.71412
	37	HSAC000172	CSTB	Cystatin B (Liver thiol proteinase inhibitor) (CPI-B) (Stefin B). [Source:Uniprot/SWISSPROT;Acc:P04080]	1.89243	1.01961	0.538783	2.0824	3.29848
	3566	HSAC010404	ADSS	Adenylosuccinate synthetase isozyme 2 (EC 6.3.4.4) (Adenylosuccinate synthetase, acidic isozyme) (IMP--aspartate ligase 2) (AdSS 2) (AMPSase 2). [Source:Uniprot/SWISSPROT;Acc:P30520]	1.89022	1.47244	0.778978	2.80786	3.29848
	7503	HSAC006285	FLJ13358	Not known	1.88785	0.949816	0.50312	2.05974	3.29848
	7599	HSAC007126	CLNS1A	Methylosome subunit pICln (Chloride conductance regulatory protein ICln) (I(Cln)) (Chloride channel, nucleotide sensitive 1A) (Chloride ion current inducer protein) (ClCI) (Reticulocyte pICln). [Source:Uniprot/SWISSPROT;Acc:P54105]	1.88729	1.29629	0.686851	3.35467	3.29848
	9175	HSAC020327	SYNCRIP	Heterogeneous nuclear ribonucleoprotein Q (hnRNP Q) (hnRNP-Q) (Synaptotagmin-binding, cytoplasmic RNA-interacting protein) (Glycine- and tyrosine-rich RNA-binding protein) (GRY-RBP) (NS1-associated protein 1). [Source:Uniprot/SWISSPROT;Acc:O60506]	1.88549	1.10927	0.588317	2.1875	3.29848
	3885	HSAC011663	C11orf59	CDNA FLJ20625 fis, clone KAT04008 (Chromosome 11 open reading frame 59). [Source:Uniprot/SPTREMBL;Acc:Q9NWT0]	1.88369	1.2536	0.665499	2.31451	3.29848
	991	HSAC002843	ECD	SGT1 protein (hSGT1) (Ecdysoneless homolog) (Suppressor of GCR2). [Source:Uniprot/SWISSPROT;Acc:O95905]	1.87519	1.27852	0.681811	2.48261	3.29848
	2029	HSAC006103	HSD17B4	Peroxisomal multifunctional enzyme type 2 (MFE-2) (D-bifunctional protein) (DBP) (17-beta-hydroxysteroid dehydrogenase 4) (17-beta-HSD 4) (D-3-hydroxyacyl-CoA dehydratase) (EC 4.2.1.107) (3-alpha,7- alpha,12-alpha-trihydroxy-5-beta-cholest-24-enoyl-CoA hy	1.87502	1.12259	0.598705	2.0662	3.29848
	7001	HSAC002432	NP_060810.1	CDNA FLJ12648 fis, clone NT2RM4002018. [Source:Uniprot/SPTREMBL;Acc:Q9H9M9]	1.87233	0.985192	0.526185	2.01109	3.29848
	2593	HSAC007597	NP_001002901.1	Fc receptor-like and mucin-like 2 [Source:RefSeq_peptide;Acc:NP_001002901]	1.87121	1.02878	0.549796	2.35472	3.29848
	6930	HSAC001913	CCDC16	Coiled-coil domain-containing protein 16. [Source:Uniprot/SWISSPROT;Acc:Q96NB3]	1.86738	1.1621	0.622319	2.20605	3.29848
	3382	HSAC009578	NP_114111.2	SVH protein [Source:RefSeq_peptide;Acc:NP_114111]	1.86666	1.02375	0.54844	1.86998	3.29848
	4667	HSAC014485	RCSD1	protein kinase substrate MK2S4 [Source:RefSeq_peptide;Acc:NP_443094]	1.86652	1.2459	0.667499	2.29074	3.29848
	8163	HSAC011745	PRO2760	Not known	1.86535	1.01641	0.54489	2.11732	3.29848
	8374	HSAC013363	MKI67IP	MKI67 FHA domain-interacting nucleolar phosphoprotein (Nucleolar protein interacting with the FHA domain of pKI-67) (hNIFK) (Nucleolar phosphoprotein Nopp34). [Source:Uniprot/SWISSPROT;Acc:Q9BYG3]	1.86437	1.25252	0.671823	2.6247	3.29848
	5041	HSAC015845	PLEKHB2	Pleckstrin homology domain-containing family B member 2 (Evectin-2). [Source:Uniprot/SWISSPROT;Acc:Q96CS7]	1.86408	1.18633	0.636415	2.31991	3.29848
	8397	HSAC013578	PS1C2_HUMAN	Psoriasis susceptibility 1 candidate gene 2 protein precursor (SPR1 protein). [Source:Uniprot/SWISSPROT;Acc:Q9UIG4]	1.86143	1.04463	0.561199	2.06221	3.29848
	4521	HSAC014033	AP3B1	AP-3 complex subunit beta-1 (Adapter-related protein complex 3 beta-1 subunit) (Beta3A-adaptin) (Adaptor protein complex AP-3 beta-1 subunit) (Clathrin assembly protein complex 3 beta-1 large chain). [Source:Uniprot/SWISSPROT;Acc:O00203]	1.85872	0.96354	0.518389	2.04016	3.29848
	4314	HSAC013281	COLQ	Acetylcholinesterase collagenic tail peptide precursor (AChE Q subunit) (Acetylcholinesterase-associated collagen). [Source:Uniprot/SWISSPROT;Acc:Q9Y215]	1.8585	1.05493	0.567626	1.99224	3.29848
	9886	HSAC004606	METTL1	tRNA (guanine-N(7)-)-methyltransferase (EC 2.1.1.33) (tRNA(m7G46)- methyltransferase) (Methyltransferase-like protein 1). [Source:Uniprot/SWISSPROT;Acc:Q9UBP6]	1.85784	1.17293	0.631339	2.0359	3.29848
	8106	HSAC011114	NP_056948.2	Diff48 protein. [Source:Uniprot/SPTREMBL;Acc:Q13529]	1.85494	1.2055	0.649886	2.92321	3.29848
	554	HSAC001738	POLR3GL	polymerase (RNA) III (DNA directed) polypeptide G (32kD) like [Source:RefSeq_peptide;Acc:NP_115681]	1.85357	1.28354	0.692469	3.27245	3.29848
	9795	HSAC016533	C9orf40	Chromosome 9 open reading frame 40	1.85265	1.0884	0.587481	2.17231	3.29848
	7244	HSAC004005	ZFP62	Zinc finger protein 62 homolog (Zfp-62). [Source:Uniprot/SWISSPROT;Acc:Q8NB50]	1.85053	1.12399	0.607388	2.38971	3.29848
	591	HSAC001840	FAM96B	Protein FAM96B. [Source:Uniprot/SWISSPROT;Acc:Q9Y3D0]	1.8496	0.91777	0.4962	1.9184	3.29848
	7613	HSAC007253	MFRP	Membrane frizzled-related protein (Membrane-type frizzled-related protein). [Source:Uniprot/SWISSPROT;Acc:Q9BY79]	1.84706	0.979357	0.530225	2.14783	3.29848
	8050	HSAC010717	PKLR	Pyruvate kinase isozymes R/L (EC 2.7.1.40) (R-type/L-type pyruvate kinase) (Red cell/liver pyruvate kinase) (Pyruvate kinase 1). [Source:Uniprot/SWISSPROT;Acc:P30613]	1.84439	0.993732	0.538786	1.95563	3.29848
	5916	HSAC019160	RPL22	60S ribosomal protein L22 (Epstein-Barr virus small RNA-associated protein) (EBER-associated protein) (EAP) (Heparin-binding protein HBp15). [Source:Uniprot/SWISSPROT;Acc:P35268]	1.83894	1.0259	0.557879	1.92271	3.29848
	964	HSAC002777	CRBN	Protein cereblon. [Source:Uniprot/SWISSPROT;Acc:Q96SW2]	1.83747	1.18025	0.642324	2.21033	3.29848
	4336	HSAC013384	PDCD7	Programmed cell death protein 7 (ES18) (HES18). [Source:Uniprot/SWISSPROT;Acc:Q8N8D1]	1.83439	1.30333	0.710493	2.37784	3.29848
	556	HSAC001749	EBAG9	Receptor-binding cancer antigen expressed on SiSo cells (Cancer- associated surface antigen RCAS1) (Estrogen receptor-binding fragment- associated gene 9 protein). [Source:Uniprot/SWISSPROT;Acc:O00559]	1.83386	1.50404	0.820148	2.36202	3.29848
	655	HSAC001998	RAD51C	DNA repair protein RAD51 homolog 3 (R51H3) (RAD51-like protein 2). [Source:Uniprot/SWISSPROT;Acc:O43502]	1.83289	1.08711	0.593114	1.87839	3.29848
	5498	HSAC017549	GNL3	Guanine nucleotide-binding protein-like 3 (Nucleolar GTP-binding protein 3) (Nucleostemin) (E2-induced gene 3-protein) (Novel nucleolar protein 47) (NNP47). [Source:Uniprot/SWISSPROT;Acc:Q9BVP2]	1.83251	1.18808	0.648333	2.05391	3.29848
	7232	HSAC003944	ZCCHC10	Zinc finger CCHC domain-containing protein 10. [Source:Uniprot/SWISSPROT;Acc:Q8TBK6]	1.8306	1.51211	0.826017	2.22983	3.29848
	3810	HSAC011502	KLHL8	Kelch-like protein 8. [Source:Uniprot/SWISSPROT;Acc:Q9P2G9]	1.83011	1.20736	0.659719	2.35634	3.29848
	9233	HSAC020753	FLJ32172	Not known	1.82658	1.05574	0.57799	1.98207	3.29848
	9887	HSAC004624	FLJ22536	Not known	1.8264	1.15345	0.631543	2.02514	3.29848
	3332	HSAC009458	TMEM142B	Protein orai-2 (Transmembrane protein 142B) (CAP-binding protein complex-interacting protein 2). [Source:Uniprot/SWISSPROT;Acc:Q96SN7]	1.8263	1.01683	0.556769	2.03449	3.29848
	5996	HSAC019449	FLJ11228	Not known	1.82575	0.948623	0.51958	1.80924	3.29848
	4414	HSAC013729	HCRTR1	Orexin receptor type 1 (Ox1r) (Hypocretin receptor type 1). [Source:Uniprot/SWISSPROT;Acc:O43613]	1.81876	1.19183	0.655296	2.16965	4.09399
	887	HSAC002563	DTX3L	Protein deltex 3-like protein (B-lymphoma- and BAL-associated protein) (Rhysin-2) (Rhysin2). [Source:Uniprot/SWISSPROT;Acc:Q8TDB6]	1.81826	0.779775	0.428858	1.71106	4.09399
	3573	HSAC010422	WDR43	WD repeat protein 43. [Source:Uniprot/SWISSPROT;Acc:Q15061]	1.81806	1.12858	0.620758	2.05501	4.09399
	6378	HSAC020435	CHCHD4	Mitochondrial intermembrane space import and assembly protein 40 (Coiled-coil-helix-coiled-coil-helix domain-containing protein 4). [Source:Uniprot/SWISSPROT;Acc:Q8N4Q1]	1.81549	1.1645	0.641427	2.715	4.09399
	6641	HSAC000420	CCT5	T-complex protein 1 subunit epsilon (TCP-1-epsilon) (CCT-epsilon). [Source:Uniprot/SWISSPROT;Acc:P48643]	1.80402	1.05799	0.586465	1.91479	4.09399
	795	HSAC002374	ACTG1	Actin, cytoplasmic 2 (Gamma-actin). [Source:Uniprot/SWISSPROT;Acc:P63261]	1.8034	1.11517	0.618375	2.00535	4.09399
	60	HSAC000260	PLA2G1B	Phospholipase A2 precursor (EC 3.1.1.4) (Phosphatidylcholine 2- acylhydrolase) (Group IB phospholipase A2). [Source:Uniprot/SWISSPROT;Acc:P04054]	1.80263	1.27654	0.708155	2.79378	4.09399
	5563	HSAC017793	EXOSC5	Exosome complex exonuclease RRP46 (EC 3.1.13.-) (Ribosomal RNA- processing protein 46) (Exosome component 5) (p12B) (Chronic myelogenous leukemia tumor antigen 28). [Source:Uniprot/SWISSPROT;Acc:Q9NQT4]	1.8015	1.10526	0.613523	2.09631	4.09399
	6935	HSAC001938	NDUFS4	NADH dehydrogenase [ubiquinone] iron-sulfur protein 4, mitochondrial precursor (EC 1.6.5.3) (EC 1.6.99.3) (NADH-ubiquinone oxidoreductase 18 kDa subunit) (Complex I-18 kDa) (CI-18 kDa) (Complex I-AQDQ) (CI- AQDQ). [Source:Uniprot/SWISSPROT;Acc:O43181]	1.8003	0.916259	0.508948	1.79484	4.09399
	5868	HSAC019069	RAD21L1	Syntaphilin. [Source:Uniprot/SWISSPROT;Acc:O15079]	1.7995	1.16783	0.648978	2.46934	4.09399
	2302	HSAC006726	MMD	Monocyte to macrophage differentiation protein (Progestin and adipoQ receptor family member XI). [Source:Uniprot/SWISSPROT;Acc:Q15546]	1.79644	1.48961	0.829201	2.83377	4.09399
	3055	HSAC008630	NBEAL1	Neurobeachin-like 1 (Amyotrophic lateral sclerosis 2 chromosomal region candidate gene 17 protein). [Source:Uniprot/SWISSPROT;Acc:Q6ZS30]	1.79403	1.07883	0.601341	1.95538	4.09399
	7518	HSAC006403	SNRPG	Small nuclear ribonucleoprotein G (snRNP-G) (Sm protein G) (Sm-G) (SmG). [Source:Uniprot/SWISSPROT;Acc:P62308]	1.79288	0.974968	0.543801	1.85677	4.09399
	7612	HSAC007222	RAP1B	Ras-related protein Rap-1b precursor (GTP-binding protein smg p21B). [Source:Uniprot/SWISSPROT;Acc:P61224]	1.7926	0.824854	0.460145	1.7409	4.09399
	1990	HSAC006025	COPS8	COP9 signalosome complex subunit 8 (Signalosome subunit 8) (SGN8) (JAB1-containing signalosome subunit 8) (COP9 homolog) (hCOP9). [Source:Uniprot/SWISSPROT;Acc:Q99627]	1.79167	1.00025	0.55828	1.98053	4.09399
	8431	HSAC013845	SWP70_HUMAN	Switch-associated protein 70 (SWAP-70). [Source:Uniprot/SWISSPROT;Acc:Q9UH65]	1.7786	1.48007	0.832153	3.52565	4.09399
	558	HSAC001754	MRPL24	mitochondrial ribosomal protein L24 [Source:RefSeq_peptide;Acc:NP_663781]	1.77584	1.08495	0.61095	2.17227	4.09399
	10100	HSAC018279	MIT:HsG12329	Not known	1.7753	0.877454	0.494257	1.69991	4.09399
	5481	HSAC017502	PJA2	praja 2, RING-H2 motif containing [Source:RefSeq_peptide;Acc:NP_055634]	1.77088	1.13471	0.64076	2.06779	4.09399
	9330	HSAC002219	C18orf19	CDNA FLJ31056 fis, clone HSYRA2000760. [Source:Uniprot/SPTREMBL;Acc:Q96ND0]	1.76665	1.16819	0.661249	2.03258	5.249
	6802	HSAC001324	GORASP2	Golgi reassembly-stacking protein 2 (GRS2) (Golgi reassembly-stacking protein of 55 kDa) (GRASP55) (p59) (Golgi phosphoprotein 6) (GOLPH6). [Source:Uniprot/SWISSPROT;Acc:Q9H8Y8]	1.7638	0.96254	0.545719	1.974	5.249
	502	HSAC001619	CCDC47	Coiled-coil domain-containing protein 47 precursor. [Source:Uniprot/SWISSPROT;Acc:Q96A33]	1.76079	1.23383	0.700723	2.06798	5.249
	134	HSAC000635	ALDH9A1	4-trimethylaminobutyraldehyde dehydrogenase (EC 1.2.1.47) (TMABADH) (Aldehyde dehydrogenase 9A1) (EC 1.2.1.3) (Aldehyde dehydrogenase E3 isozyme) (Gamma-aminobutyraldehyde dehydrogenase) (EC 1.2.1.19) (R- aminobutyraldehyde dehydrogenase). [Source:Uniprot	1.76027	1.11004	0.630607	2.0948	5.249
	6982	HSAC002330	BOLA1	BolA-like protein 1. [Source:Uniprot/SWISSPROT;Acc:Q9Y3E2]	1.75878	0.964478	0.54838	1.95417	5.249
	6593	HSAC021329	RPL13	60S ribosomal protein L13 (Breast basic conserved protein 1). [Source:Uniprot/SWISSPROT;Acc:P26373]	1.75843	0.824611	0.468948	1.87365	5.249
	1278	HSAC003650	C5orf28	C5orf28 protein. [Source:Uniprot/SPTREMBL;Acc:Q6GMT5]	1.75747	1.20168	0.683755	2.21126	5.249
	6166	HSAC019882	SK:DKFZp434A0131	Protein of unknown function, has high similarity to a region of stromal antigen 2 (human STAG2), which assembles with human SMC1L1, human SCPG6, and human RAD21 to form 14S cohesin complexes involved in sister chromatid cohesion	1.75682	1.04782	0.596429	2.05128	5.249
	6345	HSAC020341	HIST2H2AA3	Histone H2A type 2-A (H2A.2). [Source:Uniprot/SWISSPROT;Acc:Q6FI13]	1.75386	1.06348	0.606365	2.30679	5.249
	2824	HSAC008160	MORF4L2	Mortality factor 4-like protein 2 (MORF-related gene X protein) (Transcription factor-like protein MRGX) (MSL3-2 protein). [Source:Uniprot/SWISSPROT;Acc:Q15014]	1.75291	1.16297	0.663448	2.33566	5.249
	6171	HSAC019894	C4orf34	Chromosome 4 open reading frame 34	1.74963	1.17404	0.67102	2.55405	5.249
	5262	HSAC016732	BACE2	Beta-secretase 2 precursor (EC 3.4.23.45) (Beta-site APP-cleaving enzyme 2) (Aspartyl protease 1) (Asp 1) (ASP1) (Membrane-associated aspartic protease 1) (Memapsin-1) (Down region aspartic protease). [Source:Uniprot/SWISSPROT;Acc:Q9Y5Z0]	1.74914	0.973535	0.55658	1.85811	5.249
	7619	HSAC007373	EIF5B	Eukaryotic translation initiation factor 5B (eIF-5B) (Translation initiation factor IF-2). [Source:Uniprot/SWISSPROT;Acc:O60841]	1.74282	1.20503	0.691423	2.19725	5.249
				330 genes up-regulated in sensitive patients
	Row	Gene ID	Gene Symbol	Gene Name	Score(d)	Numerator(r)	Denominator(s+s0)	Fold Change	q-value(%)
	1532	HSAC004408	AEN	Apoptosis Enhancing Nuclease (formerly interferon stimulated exonuclease gene 20kDa-like 1) [Source:RefSeq_peptide;Acc:NP_073604]	-5.03258	-4.34848	0.864066	0.030276	0
	2190	HSAC006423	DDB2	DNA damage-binding protein 2 (Damage-specific DNA-binding protein 2) (DDB p48 subunit) (DDBb) (UV-damaged DNA-binding protein 2) (UV-DDB 2). [Source:Uniprot/SWISSPROT;Acc:Q92466]	-4.78861	-3.65382	0.763022	0.0480024	0
	4623	HSAC014299	NOTCH1	Neurogenic locus notch homolog protein 1 precursor (Notch 1) (hN1) (Translocation-associated notch protein TAN-1) [Contains: Notch 1 extracellular truncation; Notch 1 intracellular domain]. [Source:Uniprot/SWISSPROT;Acc:P46531]	-4.77733	-3.25046	0.680393	0.0879465	0
	2251	HSAC006627	CCNG1	Cyclin-G1 (Cyclin-G). [Source:Uniprot/SWISSPROT;Acc:P51959]	-4.56501	-3.22301	0.706025	0.116619	0
	8381	HSAC013433	ASCC3	Activating signal cointegrator 1 complex subunit 3 (EC 3.6.1.-) (ASC-1 complex subunit p200) (Trip4 complex subunit p200) (Helicase, ATP binding 1). [Source:Uniprot/SWISSPROT;Acc:Q8N3C0]	-4.50686	-3.2868	0.729289	0.0986722	0
	5778	HSAC018810	STK4	Serine/threonine-protein kinase 4 (EC 2.7.11.1) (STE20-like kinase MST1) (MST-1) (Mammalian STE20-like protein kinase 1) (Serine/threonine-protein kinase Krs-2). [Source:Uniprot/SWISSPROT;Acc:Q13043]	-4.46041	-1.99375	0.446987	0.252438	0
	9533	HSAC019336	MDM2	Ubiquitin-protein ligase E3 Mdm2 (EC 6.3.2.-) (p53-binding protein Mdm2) (Oncoprotein Mdm2) (Double minute 2 protein) (Hdm2). [Source:Uniprot/SWISSPROT;Acc:Q00987]	-4.3712	-3.5273	0.806941	0.0532693	0
	1614	HSAC004652	SULF2	Extracellular sulfatase Sulf-2 precursor (EC 3.1.6.-) (HSulf-2). [Source:Uniprot/SWISSPROT;Acc:Q8IWU5]	-4.36013	-4.50949	1.03426	0.0102669	0
	1247	HSAC003577	ARHGEF3	Rho guanine nucleotide exchange factor 3 (Exchange factor found in platelets and leukemic and neuronal tissues) (XPLN). [Source:Uniprot/SWISSPROT;Acc:Q9NR81]	-3.75519	-2.04571	0.54477	0.262099	0
	1759	HSAC005030	TNFRSF10B	Tumor necrosis factor receptor superfamily member 10B precursor (Death receptor 5) (TNF-related apoptosis-inducing ligand receptor 2) (TRAIL receptor 2) (TRAIL-R2) (CD262 antigen). [Source:Uniprot/SWISSPROT;Acc:O14763]	-3.53176	-1.89385	0.536235	0.270916	0
	3864	HSAC011610	RPS27L	40S ribosomal protein S27-like protein. [Source:Uniprot/SWISSPROT;Acc:Q71UM5]	-3.47607	-2.29067	0.658983	0.163631	0
	7735	HSAC008364	CDKN1A	Cyclin-dependent kinase inhibitor 1 (p21) (CDK-interacting protein 1) (Melanoma differentiation-associated protein 6) (MDA-6). [Source:Uniprot/SWISSPROT;Acc:P38936]	-3.47367	-3.01349	0.867523	0.0721402	0
	7563	HSAC006758	GADD45A	Growth arrest and DNA-damage-inducible protein GADD45 alpha (DNA- damage-inducible transcript 1) (DDIT1). [Source:Uniprot/SWISSPROT;Acc:P24522]	-3.47058	-2.86091	0.824332	0.113832	0
	4902	HSAC015395	PTP4A1	Protein tyrosine phosphatase type IVA protein 1 (EC 3.1.3.48) (Protein-tyrosine phosphatase 4a1) (Protein-tyrosine phosphatase of regenerating liver 1) (PRL-1) (PTP(CAAXI)). [Source:Uniprot/SWISSPROT;Acc:Q93096]	-3.3707	-2.50267	0.742479	0.169506	0
	2558	HSAC007439	BAX	Apoptosis regulator BAX, cytoplasmic isoform beta. [Source:Uniprot/SWISSPROT;Acc:Q07814]	-3.37024	-2.21328	0.656714	0.214735	0
	1672	HSAC004794	YRDC	ischemia/reperfusion inducible protein [Source:RefSeq_peptide;Acc:NP_078916]	-3.29311	-1.99675	0.606341	0.218716	0
	854	HSAC002500	IER5	Immediate early response gene 5 protein. [Source:Uniprot/SWISSPROT;Acc:Q5VY09]	-3.26818	-2.39138	0.731715	0.215842	0
	9402	HSAC007892	MDM2	Ubiquitin-protein ligase E3 Mdm2 (EC 6.3.2.-) (p53-binding protein Mdm2) (Oncoprotein Mdm2) (Double minute 2 protein) (Hdm2). [Source:Uniprot/SWISSPROT;Acc:Q00987]	-3.22071	-3.27279	1.01617	0.04932	0
	8428	HSAC013810	STX7	Syntaxin-7. [Source:Uniprot/SWISSPROT;Acc:O15400]	-3.19926	-2.01405	0.629535	0.231186	0
	5704	HSAC018454	SK:FLJ13951	Not known	-3.18144	-2.08346	0.654879	0.21122	0
	6294	HSAC020179	NIPBL	Nipped-B-like protein (Delangin) (SCC2 homolog). [Source:Uniprot/SWISSPROT;Acc:Q6KC79]	-3.11132	-1.87832	0.603704	0.302057	0
	9764	HSAC013899	TMEM23	Phosphatidylcholine:ceramide cholinephosphotransferase 1 (EC 2.7.-.-) (Transmembrane protein 23) (Sphingomyelin synthase 1) (Mob protein). [Source:Uniprot/SWISSPROT;Acc:Q86VZ5]	-3.09163	-1.59467	0.515804	0.318464	0
	6793	HSAC001268	FLJ11602	Not known	-3.06681	-1.46725	0.47843	0.383397	0
	3955	HSAC011854	GPRASP1	G-protein coupled receptor-associated sorting protein 1 (GASP-1). [Source:Uniprot/SWISSPROT;Acc:Q5JY77]	-3.06304	-1.69065	0.551952	0.302672	0
	607	HSAC001877	KCNN4	Intermediate conductance calcium-activated potassium channel protein 4 (SK4) (KCa4) (IK1) (IKCa1) (Putative Gardos channel). [Source:Uniprot/SWISSPROT;Acc:O15554]	-3.00007	-1.5806	0.526855	0.313371	0
	9111	HSAC019840	DDIT3	DNA damage-inducible transcript 3 (DDIT-3) (Growth arrest and DNA- damage-inducible protein GADD153) (C/EBP-homologous protein) (CHOP). [Source:Uniprot/SWISSPROT;Acc:P35638]	-2.98448	-1.42443	0.477279	0.389467	0
	7505	HSAC006302	PPP1R15A	protein phosphatase 1, regulatory subunit 15A [Source:RefSeq_peptide;Acc:NP_055145]	-2.97471	-1.42796	0.480032	0.361335	0
	1040	HSAC002964	ATG16L2	ATG16 autophagy related 16-like 2 [Source:RefSeq_peptide;Acc:NP_203746]	-2.94343	-2.08929	0.709816	0.199814	0
	7540	HSAC006597	PCNA	Proliferating cell nuclear antigen (PCNA) (Cyclin). [Source:Uniprot/SWISSPROT;Acc:P12004]	-2.93055	-2.14485	0.731895	0.166656	0
	4125	HSAC012496	LRRK2	Leucine-rich repeat serine/threonine-protein kinase 2 (EC 2.7.11.1) (Dardarin). [Source:Uniprot/SWISSPROT;Acc:Q5S007]	-2.92216	-1.56191	0.534506	0.383549	0
	6759	HSAC001095	CSNK1E	Casein kinase I isoform epsilon (EC 2.7.11.1) (CKI-epsilon) (CKIe). [Source:Uniprot/SWISSPROT;Acc:P49674]	-2.91747	-1.47516	0.505629	0.365483	0
	1498	HSAC004279	ZFHX1B	Zinc finger homeobox protein 1b (Smad-interacting protein 1) (SMADIP1). [Source:Uniprot/SWISSPROT;Acc:O60315]	-2.90448	-1.54229	0.531005	0.326447	0
	369	HSAC001262	AXUD1	Axin-1 up-regulated gene 1 protein (TGF-beta-induced apoptosis protein 3) (TAIP-3) (URAX1 protein). [Source:Uniprot/SWISSPROT;Acc:Q96S65]	-2.90357	-1.8476	0.636321	0.241441	0
	5990	HSAC019427	OPA1	Dynamin-like 120 kDa protein, mitochondrial precursor (Optic atrophy protein 1) [Contains: Dynamin-like 120 kDa protein, form S1]. [Source:Uniprot/SWISSPROT;Acc:O60313]	-2.90186	-1.70552	0.587733	0.351666	0
	1808	HSAC005183	PRKAG2	5'-AMP-activated protein kinase subunit gamma-2 (AMPK gamma-2 chain) (AMPK gamma2) (H91620p). [Source:Uniprot/SWISSPROT;Acc:Q9UGJ0]	-2.89474	-2.02058	0.698018	0.197464	0
	1775	HSAC005062	U2AF1	Splicing factor U2AF 35 kDa subunit (U2 auxiliary factor 35 kDa subunit) (U2 snRNP auxiliary factor small subunit). [Source:Uniprot/SWISSPROT;Acc:Q01081]	-2.8926	-1.56396	0.540676	0.336242	0
	8472	HSAC014087	POLH	DNA polymerase eta (EC 2.7.7.7) (RAD30 homolog A) (Xeroderma pigmentosum variant type protein). [Source:Uniprot/SWISSPROT;Acc:Q9Y253]	-2.81481	-1.8931	0.672552	0.226215	0
	4894	HSAC015376	MAP4K3	Mitogen-activated protein kinase kinase kinase kinase 3 (EC 2.7.11.1) (MAPK/ERK kinase kinase kinase 3) (MEK kinase kinase 3) (MEKKK 3) (Germinal center kinase-related protein kinase) (GLK). [Source:Uniprot/SWISSPROT;Acc:Q8IVH8]	-2.81315	-1.95563	0.695174	0.227155	0
	9884	HSAC004493	FZD3	Frizzled-3 precursor (Fz-3) (hFz3). [Source:Uniprot/SWISSPROT;Acc:Q9NPG1]	-2.77966	-1.66363	0.5985	0.303143	0
	1833	HSAC005273	PPM1A	Protein phosphatase 2C isoform alpha (EC 3.1.3.16) (PP2C-alpha) (IA) (Protein phosphatase 1A). [Source:Uniprot/SWISSPROT;Acc:P35813]	-2.77896	-1.53832	0.553559	0.374243	0
	4878	HSAC015334	SK:DKFZp564G222	Not known	-2.77505	-1.79289	0.646074	0.261059	0
	3898	HSAC011695	GADD45B	Growth arrest and DNA-damage-inducible protein GADD45 beta (Negative growth-regulatory protein MyD118) (Myeloid differentiation primary response protein MyD118). [Source:Uniprot/SWISSPROT;Acc:O75293]	-2.77251	-1.64345	0.592767	0.35751	0
	4469	HSAC013890	PLK3	Serine/threonine-protein kinase PLK3 (EC 2.7.11.21) (Polo-like kinase 3) (PLK-3) (Cytokine-inducible serine/threonine-protein kinase) (FGF- inducible kinase) (Proliferation-related kinase). [Source:Uniprot/SWISSPROT;Acc:Q9H4B4]	-2.76509	-1.26156	0.456243	0.406319	0
	4284	HSAC013176	CTBS	Di-N-acetylchitobiase precursor (EC 3.2.1.-). [Source:Uniprot/SWISSPROT;Acc:Q01459]	-2.74198	-1.53617	0.560244	0.337319	0
	9031	HSAC019287	EFCAB2	EF-hand calcium-binding domain-containing protein 2. [Source:Uniprot/SWISSPROT;Acc:Q5VUJ9]	-2.72625	-1.88402	0.691067	0.244586	0
	379	HSAC001284	JMJD1C	Probable JmjC domain-containing histone demethylation protein 2C (EC 1.14.11.-) (Jumonji domain-containing protein 1C) (Thyroid receptor-interacting protein 8) (TRIP-8). [Source:Uniprot/SWISSPROT;Acc:Q15652]	-2.64292	-1.5636	0.591619	0.337113	0
	9458	HSAC012005	MAN2A2	mannosidase, alpha, class 2A, member 2 [Source:RefSeq_peptide;Acc:NP_006113]	-2.64256	-1.49327	0.565084	0.34954	0
	1606	HSAC004632	SFRS16	Splicing factor, arginine/serine-rich 16 (Suppressor of white-apricot homolog 2). [Source:Uniprot/SWISSPROT;Acc:Q8N2M8]	-2.64149	-1.46856	0.555959	0.35736	0
	3646	HSAC010606	DFNB31	Whirlin (Autosomal recessive deafness type 31 protein). [Source:Uniprot/SWISSPROT;Acc:Q9P202]	-2.64129	-1.65975	0.628385	0.299211	0
	5144	HSAC016316	ZMAT3	p53 target zinc finger protein isoform 1 [Source:RefSeq_peptide;Acc:NP_071915]	-2.63939	-1.56058	0.591267	0.324408	0
	3234	HSAC009195	MIT:CHD2	chromodomain helicase DNA binding protein 2	-2.6212	-1.59174	0.607255	0.322881	0
	5	HSAC000027	PMAIP1	Phorbol-12-myristate-13-acetate-induced protein 1 (NOXA) (PMA-induced protein 1) (Immediate-early-response protein APR). [Source:Uniprot/SWISSPROT;Acc:Q13794]	-2.60919	-2.84607	1.09079	0.2199	0
	6606	HSAC000088	XPC	DNA-repair protein complementing XP-C cells (Xeroderma pigmentosum group C-complementing protein) (p125). [Source:Uniprot/SWISSPROT;Acc:Q01831]	-2.60519	-1.90139	0.729847	0.210588	0
	7324	HSAC004622	FLJ11835	Not known	-2.58627	-1.38187	0.53431	0.398214	0
	4945	HSAC015566	MID1IP1	Mid1-interacting protein 1 (Gastrulation-specific G12-like protein) (Mid1-interacting G12-like protein) (Protein STRAIT11499). [Source:Uniprot/SWISSPROT;Acc:Q9NPA3]	-2.58467	-1.86621	0.72203	0.270294	0
	4671	HSAC014501	KIAA1600	KIAA1600 (KIAA1600), mRNA [Source:RefSeq_dna;Acc:NM_020940]	-2.5492	-1.31091	0.514243	0.380016	0
	9808	HSAC017631	RPA4	Replication protein A 30 kDa subunit (RP-A) (RF-A) (Replication factor-A protein 4) (p30). [Source:Uniprot/SWISSPROT;Acc:Q13156]	-2.54065	-1.00041	0.393761	0.503187	0
	1894	HSAC005730	ODF2L	outer dense fiber of sperm tails 2-like isoform a [Source:RefSeq_peptide;Acc:NP_065780]	-2.53989	-1.48064	0.582952	0.363576	0
	779	HSAC002344	ACBD5	acyl-Coenzyme A binding domain containing 5 [Source:RefSeq_peptide;Acc:NP_001035938]	-2.515	-1.29789	0.516059	0.424209	0
	4086	HSAC012331	MYO1F	Myosin If (Myosin-IE). [Source:Uniprot/SWISSPROT;Acc:O00160]	-2.49927	-1.14929	0.459849	0.43912	0
	1644	HSAC004718	FLJ22669	Not known	-2.49823	-1.33546	0.534563	0.371772	0
	3973	HSAC011961	REV3L	DNA polymerase zeta catalytic subunit (EC 2.7.7.7) (hREV3). [Source:Uniprot/SWISSPROT;Acc:O60673]	-2.49709	-1.51239	0.60566	0.333827	0
	1563	HSAC004492	MIT:FAM63B	family with sequence similarity 63, member B	-2.4822	-1.23853	0.498965	0.390242	0
	7112	HSAC003154	MIT:SNRPN	small nuclear ribonucleoprotein polypeptide N	-2.47617	-1.54369	0.623417	0.394982	0
	4994	HSAC015697	FLJ23538	Not known	-2.46168	-2.18453	0.887417	0.176797	0
	5270	HSAC016745	U2AF1	Splicing factor U2AF 35 kDa subunit (U2 auxiliary factor 35 kDa subunit) (U2 snRNP auxiliary factor small subunit). [Source:Uniprot/SWISSPROT;Acc:Q01081]	-2.46092	-1.37117	0.55718	0.361407	0
	8666	HSAC015814	STAMBPL1	AMSH-like protease (EC 3.1.2.15) (AMSH-LP) (STAM-binding protein-like 1). [Source:Uniprot/SWISSPROT;Acc:Q96FJ0]	-2.44335	-1.27832	0.523182	0.475184	0
	2960	HSAC008453	AURKB	Serine/threonine-protein kinase 12 (EC 2.7.11.1) (Aurora-B) (Aurora- and Ipl1-like midbody-associated protein 1) (AIM-1) (Aurora/IPL1- related kinase 2) (Aurora-related kinase 2) (STK-1). [Source:Uniprot/SWISSPROT;Acc:Q96GD4]	-2.44201	-1.24089	0.508142	0.395265	0
	9981	HSAC013897	NEK2	Serine/threonine-protein kinase Nek2 (EC 2.7.11.1) (NimA-related protein kinase 2) (NimA-like protein kinase 1) (HSPK 21). [Source:Uniprot/SWISSPROT;Acc:P51955]	-2.43992	-1.02067	0.418322	0.494317	0
	1716	HSAC004912	FLJ21693	Not known	-2.42408	-1.44935	0.597898	0.368462	0
	9446	HSAC010864	IL23A	Interleukin-23 subunit alpha precursor (IL-23 subunit alpha) (Interleukin-23 subunit p19) (IL-23p19). [Source:Uniprot/SWISSPROT;Acc:Q9NPF7]	-2.40254	-1.51964	0.632516	0.346093	0
	2588	HSAC007584	MARCH7	axotrophin [Source:RefSeq_peptide;Acc:NP_073737]	-2.40004	-1.57244	0.655171	0.395672	0
	6442	HSAC020633	PPM1B	Protein phosphatase 2C isoform beta (EC 3.1.3.16) (PP2C-beta). [Source:Uniprot/SWISSPROT;Acc:O75688]	-2.39635	-1.49776	0.625018	0.454424	0
	9555	HSAC000551	FUT4	Alpha-(1,3)-fucosyltransferase (EC 2.4.1.-) (Galactoside 3-L- fucosyltransferase) (Fucosyltransferase 4) (FUCT-IV) (Fuc-TIV) (ELAM-1 ligand fucosyltransferase). [Source:Uniprot/SWISSPROT;Acc:P22083]	-2.38881	-1.61626	0.676597	0.358215	0
	1712	HSAC004900	MTMR9	Myotubularin-related protein 9. [Source:Uniprot/SWISSPROT;Acc:Q96QG7]	-2.37044	-1.17639	0.496275	0.463877	0
	5597	HSAC017956	ZBTB20	Zinc finger and BTB domain-containing protein 20 (Zinc finger protein 288) (Dendritic-derived BTB/POZ zinc finger protein). [Source:Uniprot/SWISSPROT;Acc:Q9HC78]	-2.36501	-1.11742	0.47248	0.445745	0
	6626	HSAC000271	REG1A	Lithostathine 1 alpha precursor (Pancreatic stone protein) (PSP) (Pancreatic thread protein) (PTP) (Islet of Langerhans regenerating protein) (REG) (Regenerating protein I alpha) (Islet cells regeneration factor) (ICRF). [Source:Uniprot/SWISSPROT;Acc:P054	-2.35651	-1.13889	0.483298	0.432475	0
	289	HSAC001070	WDR26	WD repeat protein 26. [Source:Uniprot/SWISSPROT;Acc:Q9H7D7]	-2.34226	-1.16846	0.498861	0.435034	0
	6281	HSAC020149	PPP1R14A	Protein phosphatase 1 regulatory subunit 14A (17 kDa PKC-potentiated inhibitory protein of PP1) (CPI-17). [Source:Uniprot/SWISSPROT;Acc:Q96A00]	-2.34104	-1.30976	0.559475	0.42293	0
	5954	HSAC019324	WBSCR19	Williams Beuren syndrome chromosome region 19 [Source:RefSeq_peptide;Acc:NP_778234]	-2.33924	-1.61748	0.691457	0.312402	0
	127	HSAC000581	RPN1	Dolichyl-diphosphooligosaccharide--protein glycosyltransferase 67 kDa subunit precursor (EC 2.4.1.119) (Ribophorin I) (RPN-I). [Source:Uniprot/SWISSPROT;Acc:P04843]	-2.33402	-1.60389	0.687178	0.453318	0
	7140	HSAC003332	DNMBP	Dynamin-binding protein (Scaffold protein Tuba). [Source:Uniprot/SWISSPROT;Acc:Q6XZF7]	-2.33194	-1.02377	0.439021	0.512185	0
	8400	HSAC013585	RAB37	Ras-related protein Rab-37. [Source:Uniprot/SWISSPROT;Acc:Q96AX2]	-2.32689	-1.30605	0.561286	0.370753	0
	7536	HSAC006586	RGS2	Regulator of G-protein signaling 2 (RGS2) (G0/G1 switch regulatory protein 8). [Source:Uniprot/SWISSPROT;Acc:P41220]	-2.32493	-2.98589	1.28429	0.103189	0
	9412	HSAC008812	IL13RA1	Interleukin-13 receptor alpha-1 chain precursor (IL-13R-alpha-1) (IL- 13RA-1) (CD213a1 antigen). [Source:Uniprot/SWISSPROT;Acc:P78552]	-2.3219	-2.8041	1.20767	0.153289	0
	2567	HSAC007472	ZNF135	Zinc finger protein 135. [Source:Uniprot/SWISSPROT;Acc:P52742]	-2.3169	-1.09175	0.471209	0.451365	0
	6000	HSAC019462	TMEM142C	Protein orai-3 (Transmembrane protein 142C). [Source:Uniprot/SWISSPROT;Acc:Q9BRQ5]	-2.3151	-1.5126	0.653365	0.310168	0
	3289	HSAC009351	METTL7A	Methyltransferase-like protein 7A precursor (EC 2.1.1.-) (Protein AAM- B). [Source:Uniprot/SWISSPROT;Acc:Q9H8H3]	-2.30788	-1.36004	0.589302	0.399003	0
	7870	HSAC009332	EDD1	Ubiquitin-protein ligase EDD1 (EC 6.3.2.-) (Hyperplastic discs protein homolog) (hHYD) (Progestin-induced protein). [Source:Uniprot/SWISSPROT;Acc:O95071]	-2.30365	-1.39917	0.607372	0.385891	0
	8423	HSAC013763	TRIM13	Tripartite motif-containing protein 13 (Ret finger protein 2) (Putative tumor suppressor RFP2) (Leukemia-associated protein 5) (B- cell chronic lymphocytic leukemia tumor suppressor Leu5) (RING finger protein 77). [Source:Uniprot/SWISSPROT;Acc:O60858]	-2.3021	-1.06891	0.464322	0.483594	0
	9095	HSAC019740	ARMC8	armadillo repeat containing 8 isoform 2 [Source:RefSeq_peptide;Acc:NP_056211]	-2.30158	-1.57291	0.683403	0.336735	0
	4261	HSAC013096	CRIPT	postsynaptic protein CRIPT [Source:RefSeq_peptide;Acc:NP_054890]	-2.27654	-1.12896	0.495912	0.441816	0
	3784	HSAC011425	FAM44A	Protein FAM44A. [Source:Uniprot/SWISSPROT;Acc:Q8NFC6]	-2.27033	-1.41279	0.622284	0.393653	0
	8638	HSAC015553	TRIM32	Tripartite motif-containing protein 32 (EC 6.3.2.-) (Zinc finger protein HT2A) (72 kDa Tat-interacting protein). [Source:Uniprot/SWISSPROT;Acc:Q13049]	-2.2701	-1.40658	0.619612	0.394357	0
	1499	HSAC004281	BLOC1S2	Biogenesis of lysosome-related organelles complex-1 subunit 2 (BLOC subunit 2) (Centrosome-associated protein). [Source:Uniprot/SWISSPROT;Acc:Q6QNY1]	-2.26654	-0.954468	0.421112	0.500979	0
	7340	HSAC004776	Q8N1R0_HUMAN	CDNA FLJ37957 fis, clone CTONG2009529. [Source:Uniprot/SPTREMBL;Acc:Q8N1R0]	-2.26045	-1.37055	0.606315	0.363852	0
	7946	HSAC009790	FIP1L1	Pre-mRNA 3'-end-processing factor FIP1 (FIP1-like 1) (Factor interacting with PAP) (hFip1) (Rearranged in hypereosinophilia). [Source:Uniprot/SWISSPROT;Acc:Q6UN15]	-2.25932	-1.67915	0.743211	0.332949	0
	5589	HSAC017918	USP3	Ubiquitin carboxyl-terminal hydrolase 3 (EC 3.1.2.15) (Ubiquitin thioesterase 3) (Ubiquitin-specific-processing protease 3) (Deubiquitinating enzyme 3). [Source:Uniprot/SWISSPROT;Acc:Q9Y6I4]	-2.24811	-1.3366	0.594545	0.411216	0.539518
	3598	HSAC010471	PFDN4	Prefoldin subunit 4 (Protein C-1). [Source:Uniprot/SWISSPROT;Acc:Q9NQP4]	-2.24758	-1.29082	0.574316	0.391835	0.539518
	4618	HSAC014288	YPEL5	Protein yippee-like 5. [Source:Uniprot/SWISSPROT;Acc:P62699]	-2.24623	-1.53757	0.684512	0.342045	0.539518
	3607	HSAC010503	PERLD1	CAB2 protein [Source:RefSeq_peptide;Acc:NP_219487]	-2.23901	-1.3836	0.617954	0.352717	0.539518
	5993	HSAC019435	ELAVL1	ELAV-like protein 1 (Hu-antigen R) (HuR). [Source:Uniprot/SWISSPROT;Acc:Q15717]	-2.23836	-0.945639	0.422471	0.511442	0.539518
	6059	HSAC019625	SMEK1	SMEK homolog 1. [Source:Uniprot/SWISSPROT;Acc:Q6IN85]	-2.23285	-1.50222	0.672782	0.330141	0.539518
	7620	HSAC007377	VPS13B	Vacuolar protein sorting-associated protein 13B (Cohen syndrome protein 1). [Source:Uniprot/SWISSPROT;Acc:Q7Z7G8]	-2.23047	-1.27641	0.572259	0.396027	0.539518
	2817	HSAC008153	SERPINF1	Pigment epithelium-derived factor precursor (PEDF) (Serpin-F1) (EPC- 1). [Source:Uniprot/SWISSPROT;Acc:P36955]	-2.22952	-1.29153	0.579286	0.391302	0.539518
	3423	HSAC009682	P2RY10	Putative P2Y purinoceptor 10 (P2Y10) (P2Y-like receptor). [Source:Uniprot/SWISSPROT;Acc:O00398]	-2.22179	-1.06703	0.480259	0.462485	0.539518
	838	HSAC002472	TYSND1	trypsin domain containing 1 isoform a [Source:RefSeq_peptide;Acc:NP_775826]	-2.21859	-0.99746	0.449592	0.512856	0.539518
	4379	HSAC013573	SERINC1	Serine incorporator 1 (Tumor differentially expressed protein 2) (Tumor differentially expressed 1 protein-like). [Source:Uniprot/SWISSPROT;Acc:Q9NRX5]	-2.21742	-1.13082	0.509971	0.437727	0.539518
	6866	HSAC001600	NOTCH2	Neurogenic locus notch homolog protein 2 precursor (Notch 2) (hN2) [Contains: Notch 2 extracellular truncation; Notch 2 intracellular domain]. [Source:Uniprot/SWISSPROT;Acc:Q04721]	-2.21712	-1.83516	0.827722	0.344465	0.539518
	4752	HSAC014763	C20orf195	Uncharacterized protein C20orf195. [Source:Uniprot/SWISSPROT;Acc:Q9BVV2]	-2.21711	-1.32196	0.596254	0.386481	0.539518
	4272	HSAC013135	HIST1H2AM	Histone H2A type 1 (H2A.1). [Source:Uniprot/SWISSPROT;Acc:P0C0S8]	-2.21297	-2.16754	0.979471	0.206848	0.539518
	7754	HSAC008519	SPINK1	Pancreatic secretory trypsin inhibitor precursor (Tumor-associated trypsin inhibitor) (TATI) (Serine protease inhibitor Kazal-type 1). [Source:Uniprot/SWISSPROT;Acc:P00995]	-2.20835	-1.71262	0.775516	0.285847	0.539518
	3080	HSAC008671	ZNF549	Zinc finger protein 549. [Source:Uniprot/SWISSPROT;Acc:Q6P9A3]	-2.2055	-1.25805	0.570413	0.40944	0.539518
	7945	HSAC009789	LYRM5	LYR motif-containing protein 5. [Source:Uniprot/SWISSPROT;Acc:Q6IPR1]	-2.20492	-1.05434	0.478176	0.476915	0.539518
	8548	HSAC014728	AGBL3	AGBL3 protein. [Source:Uniprot/SPTREMBL;Acc:Q8NEM8]	-2.18872	-1.2517	0.571886	0.398353	0.539518
	9260	HSAC020997	NP_872440.2	CDNA FLJ40392 fis, clone TESTI2036913 (FLJ36166 protein). [Source:Uniprot/SPTREMBL;Acc:Q8N7T0]	-2.18561	-0.976531	0.4468	0.498982	0.539518
	1167	HSAC003325	CHFR	Ubiquitin-protein ligase CHFR (EC 6.3.2.-) (Checkpoint with forkhead and RING finger domains protein). [Source:Uniprot/SWISSPROT;Acc:Q96EP1]	-2.18519	-1.29589	0.593031	0.411494	0.539518
	430	HSAC001394	SEC24B	Protein transport protein Sec24B (SEC24-related protein B). [Source:Uniprot/SWISSPROT;Acc:O95487]	-2.18473	-1.15317	0.527834	0.457465	0.539518
	367	HSAC001260	RETSAT	All-trans-retinol 13,14-reductase precursor (EC 1.3.99.23) (All-trans- 13,14-dihydroretinol saturase) (RetSat). [Source:Uniprot/SWISSPROT;Acc:Q6NUM9]	-2.18275	-1.10046	0.504163	0.462145	0.539518
	4653	HSAC014422	MIT:HsG11326	Not known	-2.1825	-1.25585	0.575418	0.399198	0.539518
	8820	HSAC017232	BC015210	chromosome 3 open reading frame 49	-2.16566	-1.35837	0.627231	0.350158	0.539518
	5679	HSAC018365	RP11-436K8.1	Not known	-2.15667	-1.50067	0.695829	0.422047	0.539518
	4847	HSAC015150	PCYT1B	Choline-phosphate cytidylyltransferase B (EC 2.7.7.15) (Phosphorylcholine transferase B) (CTP:phosphocholine cytidylyltransferase B) (CT B) (CCT B) (CCT-beta). [Source:Uniprot/SWISSPROT;Acc:Q9Y5K3]	-2.14455	-1.37326	0.640351	0.359668	0.539518
	3979	HSAC011974	LAIR1	Leukocyte-associated immunoglobulin-like receptor 1 precursor (LAIR-1) (hLAIR1) (CD305 antigen). [Source:Uniprot/SWISSPROT;Acc:Q6GTX8]	-2.14439	-1.05761	0.493199	0.455104	0.539518
	4096	HSAC012354	MAP1LC3B	Microtubule-associated proteins 1A/1B light chain 3B precursor (Microtubule-associated protein 1 light chain 3 beta) (MAP1A/MAP1B LC3 B) (MAP1A/1B light chain 3 B) (MAP1 light chain 3-like protein 2) (Autophagy-related protein LC3 B) (Autophagy-related ub	-2.13946	-0.916103	0.428195	0.524617	0.89228
	8761	HSAC016687	UBE2E3	Ubiquitin-conjugating enzyme E2 E3 (EC 6.3.2.19) (Ubiquitin-protein ligase E3) (Ubiquitin carrier protein E3) (Ubiquitin-conjugating enzyme E2-23 kDa) (UbcH9) (UbcM2). [Source:Uniprot/SWISSPROT;Acc:Q969T4]	-2.13464	-1.14625	0.536974	0.42921	0.89228
	4654	HSAC014426	ZFP30	Zinc finger protein 30 homolog (Zfp-30) (Zinc finger protein 745). [Source:Uniprot/SWISSPROT;Acc:Q9Y2G7]	-2.12914	-1.59735	0.750231	0.476811	0.89228
	3139	HSAC008840	ABI2	abl interactor 2	-2.12764	-1.14503	0.538169	0.467395	0.89228
	9926	HSAC009393	FLJ13137	Not known	-2.1249	-1.32265	0.622455	0.442072	0.89228
	1072	HSAC003068	FADS3	fatty acid desaturase 3 [Source:RefSeq_peptide;Acc:NP_068373]	-2.11922	-1.39199	0.65684	0.402062	0.89228
	3204	HSAC009066	PHACTR4	phosphatase and actin regulator 4 isoform 1 [Source:RefSeq_peptide;Acc:NP_001041648]	-2.11471	-1.00132	0.473501	0.541744	0.89228
	85	HSAC000398	TNFSF9	Tumor necrosis factor ligand superfamily member 9 (4-1BB ligand) (4- 1BBL). [Source:Uniprot/SWISSPROT;Acc:P41273]	-2.10618	-1.16289	0.552131	0.418402	0.89228
	303	HSAC001108	ATF6	Cyclic AMP-dependent transcription factor ATF-6 alpha (Activating transcription factor 6 alpha) (ATF6-alpha). [Source:Uniprot/SWISSPROT;Acc:P18850]	-2.10248	-1.08785	0.517414	0.524154	0.89228
	2806	HSAC008128	RPUSD2	RNA pseudouridylate synthase domain containing 2 [Source:RefSeq_peptide;Acc:NP_689473]	-2.09889	-1.10227	0.525168	0.454999	0.89228
	285	HSAC001064	IL17RB	Interleukin-17 receptor B precursor (IL-17 receptor B) (IL-17RB) (Interleukin-17B receptor) (IL-17B receptor) (IL-17 receptor homolog 1) (IL-17Rh1) (IL17Rh1) (Cytokine receptor CRL4). [Source:Uniprot/SWISSPROT;Acc:Q9NRM6]	-2.09432	-1.20367	0.574734	0.505229	0.89228
	7348	HSAC004839	FEM1C	feminization 1 homolog a [Source:RefSeq_peptide;Acc:NP_064562]	-2.08778	-1.4715	0.704815	0.390103	1.14095
	8403	HSAC013607	ZNF331	Zinc finger protein 331 (Zinc finger protein 463) (C2H2-like zinc finger protein rearranged in thyroid adenomas). [Source:Uniprot/SWISSPROT;Acc:Q9NQX6]	-2.08288	-1.15085	0.55253	0.465735	1.14095
	4955	HSAC015591	CYP4V2	Cytochrome P450 4V2 (EC 1.14.-.-). [Source:Uniprot/SWISSPROT;Acc:Q6ZWL3]	-2.07054	-1.23427	0.596113	0.406736	1.14095
	3200	HSAC009048	CNOT7	CCR4-NOT transcription complex subunit 7 (CCR4-associated factor 1) (CAF1) (BTG1-binding factor 1). [Source:Uniprot/SWISSPROT;Acc:Q9UIV1]	-2.07042	-0.960818	0.464069	0.508763	1.14095
	8669	HSAC015842	NP_001002848.1	lymphocyte antigen 6 complex G5C isoform C [Source:RefSeq_peptide;Acc:NP_001002848]	-2.06777	-0.95917	0.463866	0.497678	1.14095
	9305	HSAC000846	PLK2	Serine/threonine-protein kinase PLK2 (EC 2.7.11.21) (Polo-like kinase 1) (PLK-2) (Serine/threonine-protein kinase SNK) (Serum-inducible kinase). [Source:Uniprot/SWISSPROT;Acc:Q9NYY3]	-2.05488	-2.01494	0.980562	0.143939	1.14095
	8458	HSAC014013	NRIP1	nuclear receptor interacting protein 1	-2.04881	-1.02863	0.502059	0.475368	1.14095
	5698	HSAC018433	RUNDC2A	RUN domain containing 2A [Source:RefSeq_peptide;Acc:NP_115543]	-2.04514	-1.18609	0.579953	0.54076	1.14095
	5578	HSAC017871	MTMR9	Myotubularin-related protein 9. [Source:Uniprot/SWISSPROT;Acc:Q96QG7]	-2.03614	-1.37339	0.674506	0.317191	1.14095
	5809	HSAC018907	Q6P474_HUMAN	Not known	-2.03556	-0.969989	0.476522	0.481479	1.14095
	8564	HSAC014911	ARL4A	ADP-ribosylation factor-like protein 4A. [Source:Uniprot/SWISSPROT;Acc:P40617]	-2.03452	-1.18263	0.58128	0.461116	1.14095
	5137	HSAC016288	RCOR3	REST corepressor 3. [Source:Uniprot/SWISSPROT;Acc:Q9P2K3]	-2.03291	-1.6731	0.823008	0.237852	1.14095
	4579	HSAC014193	H3F3A	Histone H3.3. [Source:Uniprot/SWISSPROT;Acc:P84243]	-2.03226	-1.14939	0.565573	0.415039	1.14095
	5932	HSAC019201	MBNL2	muscleblind-like 2 isoform 1 [Source:RefSeq_peptide;Acc:NP_659002]	-2.0303	-1.42642	0.702564	0.320246	1.14095
	7744	HSAC008446	NP_872431.2	CDNA FLJ40869 fis, clone TSTOM2000139. [Source:Uniprot/SPTREMBL;Acc:Q8N1H6]	-2.01216	-1.08254	0.538	0.530961	1.14095
	7355	HSAC004864	ASCC3	Activating signal cointegrator 1 complex subunit 3 (EC 3.6.1.-) (ASC-1 complex subunit p200) (Trip4 complex subunit p200) (Helicase, ATP binding 1). [Source:Uniprot/SWISSPROT;Acc:Q8N3C0]	-2.00028	-1.32254	0.661176	0.381877	1.29484
	6966	HSAC002230	UVRAG	UV radiation resistance-associated gene protein (p63). [Source:Uniprot/SWISSPROT;Acc:Q9P2Y5]	-1.99489	-1.0671	0.534916	0.431045	1.29484
	1315	HSAC003767	ZNF529	zinc finger protein 529 [Source:RefSeq_peptide;Acc:NP_066002]	-1.99277	-1.14167	0.572907	0.45836	1.29484
	4165	HSAC012669	RC3H1	Roquin (RING finger and C3H zinc finger protein 1). [Source:Uniprot/SWISSPROT;Acc:Q5TC82]	-1.98839	-1.06653	0.536381	0.472436	1.29484
	1789	HSAC005126	PLCL2	phospholipase C-like 2 [Source:RefSeq_peptide;Acc:NP_055999]	-1.98829	-1.12353	0.565074	0.415469	1.29484
	2465	HSAC007075	CTSK	Cathepsin K precursor (EC 3.4.22.38) (Cathepsin O) (Cathepsin X) (Cathepsin O2). [Source:Uniprot/SWISSPROT;Acc:P43235]	-1.98639	-1.2816	0.645192	0.505772	1.29484
	7890	HSAC009474	C18orf8	Protein C18orf8 (Colon cancer-associated protein Mic1) (Mic-1). [Source:Uniprot/SWISSPROT;Acc:Q96DM3]	-1.98169	-0.883125	0.445643	0.562923	1.29484
	1817	HSAC005212	MEGF6	Multiple epidermal growth factor-like domains 6 precursor (EGF-like domain-containing protein 3) (Multiple EGF-like domain protein 3). [Source:Uniprot/SWISSPROT;Acc:O75095]	-1.98009	-1.24453	0.628524	0.417682	1.29484
	8348	HSAC013208	SMEK2	SMEK homolog 2. [Source:Uniprot/SWISSPROT;Acc:Q5MIZ7]	-1.97985	-1.21394	0.613149	0.433632	1.29484
	8996	HSAC018986	HSU60873	Not known	-1.97718	-1.32601	0.670656	0.32585	1.29484
	1497	HSAC004276	BCM:bcm1364	Not known	-1.97467	-1.03379	0.523526	0.483573	1.29484
	7440	HSAC005648	PER1	Period circadian protein 1 (Circadian pacemaker protein Rigui) (hPER). [Source:Uniprot/SWISSPROT;Acc:O15534]	-1.96933	-1.68698	0.856626	0.217085	1.29484
	841	HSAC002478	CRAMP1L	Crm, cramped-like [Source:RefSeq_peptide;Acc:NP_065876]	-1.96801	-1.3066	0.663921	0.43317	1.29484
	7938	HSAC009741	TCF12	Transcription factor 12 (Transcription factor HTF-4) (E-box-binding protein) (DNA-binding protein HTF4). [Source:Uniprot/SWISSPROT;Acc:Q99081]	-1.96776	-1.26906	0.644924	0.462918	1.29484
	7611	HSAC007216	FLJ11994	Not known	-1.96676	-1.01794	0.517573	0.48666	1.29484
	5493	HSAC017539	CE110_HUMAN	Centrosomal protein of 110 kDa (Cep110 protein). [Source:Uniprot/SWISSPROT;Acc:O43303]	-1.96443	-1.17896	0.600154	0.402953	1.29484
	8799	HSAC017049	F10C1_HUMAN	Protein FRA10AC1. [Source:Uniprot/SWISSPROT;Acc:Q70Z53]	-1.96355	-0.962285	0.490073	0.553712	1.29484
	5385	HSAC017194	HDAC7A	Histone deacetylase 7a (HD7a). [Source:Uniprot/SWISSPROT;Acc:Q8WUI4]	-1.96339	-0.963092	0.490526	0.476949	1.29484
	2481	HSAC007108	FASTKD2	FAST kinase domain-containing protein 2. [Source:Uniprot/SWISSPROT;Acc:Q9NYY8]	-1.95761	-0.809675	0.413603	0.563288	1.29484
	3560	HSAC010385	FMR1	Fragile X mental retardation 1 protein (Protein FMR-1) (FMRP). [Source:Uniprot/SWISSPROT;Acc:Q06787]	-1.95084	-1.03339	0.529714	0.447312	1.29484
	7808	HSAC008883	F11R	Junctional adhesion molecule A precursor (JAM-A) (Junctional adhesion molecule 1) (JAM-1) (Platelet adhesion molecule 1) (PAM-1) (Platelet F11 receptor) (CD321 antigen). [Source:Uniprot/SWISSPROT;Acc:Q9Y624]	-1.9501	-1.08185	0.554766	0.517867	1.29484
	4619	HSAC014289	IMAGE:4310234	Not known	-1.9466	-1.0506	0.539709	0.447576	1.29484
	2505	HSAC007194	YTHDC1	YTH domain-containing protein 1 (Putative splicing factor YT521). [Source:Uniprot/SWISSPROT;Acc:Q96MU7]	-1.94484	-1.58875	0.816902	0.282901	1.29484
	1426	HSAC004046	KIAA0430	limkain b1 [Source:RefSeq_peptide;Acc:NP_055462]	-1.93903	-0.916675	0.47275	0.52323	1.85948
	7694	HSAC008008	RREB1	RAS-responsive element-binding protein 1 (RREB-1) (Raf-responsive zinc finger protein LZ321). [Source:Uniprot/SWISSPROT;Acc:Q92766]	-1.93795	-1.25221	0.646152	0.535923	1.85948
	1798	HSAC005152	BCM:CCDC50	coiled-coil domain containing 50	-1.93672	-1.05825	0.546412	0.505977	1.85948
	4656	HSAC014432	VTI1A	Vesicle transport through interaction with t-SNAREs homolog 1A (Vesicle transport v-SNARE protein Vti1-like 2) (Vti1-rp2). [Source:Uniprot/SWISSPROT;Acc:Q96AJ9]	-1.93446	-1.21519	0.628181	0.398937	1.85948
	5701	HSAC018445	TBC1D5	TBC1 domain family member 5. [Source:Uniprot/SWISSPROT;Acc:Q92609]	-1.93185	-1.3616	0.704818	0.304755	1.85948
	8368	HSAC013324	KLF8	Krueppel-like factor 8 (Basic krueppel-like factor 3) (Zinc finger protein 741). [Source:Uniprot/SWISSPROT;Acc:O95600]	-1.93148	-1.13136	0.585746	0.399865	1.85948
	701	HSAC002113	ERC1	ELKS/RAB6-interacting/CAST family member 1 (RAB6-interacting protein 2) (ERC protein 1). [Source:Uniprot/SWISSPROT;Acc:Q8IUD2]	-1.92776	-1.05223	0.545832	0.444554	1.85948
	6839	HSAC001476	SBNO2	KIAA0963 [Source:RefSeq_peptide;Acc:NP_055778]	-1.92603	-1.14329	0.593596	0.470898	1.85948
	5838	HSAC019005	KIAA1522	KIAA1522 (KIAA1522), mRNA [Source:RefSeq_dna;Acc:NM_020888]	-1.92404	-1.24082	0.644902	0.380784	1.85948
	2679	HSAC007840	CD44	CD44 antigen precursor (Phagocytic glycoprotein I) (PGP-1) (HUTCH-I) (Extracellular matrix receptor-III) (ECMR-III) (GP90 lymphocyte homing/adhesion receptor) (Hermes antigen) (Hyaluronate receptor) (Heparan sulfate proteoglycan) (Epican) (CDw44). [Source	-1.92364	-0.84196	0.437691	0.543967	1.85948
	8289	HSAC012718	BRD1	Bromodomain-containing protein 1 (BR140-like protein). [Source:Uniprot/SWISSPROT;Acc:O95696]	-1.91955	-0.928152	0.483527	0.512426	1.85948
	8116	HSAC011428	C10orf39	CDNA FLJ45017 fis, clone BRAWH3015175. [Source:Uniprot/SPTREMBL;Acc:Q6ZT29]	-1.91825	-1.34017	0.698642	0.435308	1.85948
	4390	HSAC013619	PRKX	Serine/threonine-protein kinase PRKX (EC 2.7.11.1) (Protein kinase PKX1). [Source:Uniprot/SWISSPROT;Acc:P51817]	-1.91592	-1.09165	0.56978	0.445633	1.85948
	7311	HSAC004521	FLJ32367	Not known	-1.91425	-1.07694	0.562592	0.487707	1.85948
	8034	HSAC010616	IL6	Interleukin-6 precursor (IL-6) (B-cell stimulatory factor 2) (BSF-2) (Interferon beta-2) (Hybridoma growth factor) (CTL differentiation factor) (CDF). [Source:Uniprot/SWISSPROT;Acc:P05231]	-1.9113	-1.01796	0.5326	0.48099	1.85948
	3220	HSAC009124	STRBP	spermatid perinuclear RNA-binding protein [Source:RefSeq_peptide;Acc:NP_060857]	-1.91109	-1.18845	0.621873	0.426331	1.85948
	5010	HSAC015756	FAM26B	Protein FAM26B. [Source:Uniprot/SWISSPROT;Acc:Q9HA72]	-1.90718	-1.45562	0.763228	0.485215	1.85948
	3795	HSAC011466	ATP2C1	Calcium-transporting ATPase type 2C member 1 (EC 3.6.3.8) (ATPase 2C1) (ATP-dependent Ca(2+) pump PMR1). [Source:Uniprot/SWISSPROT;Acc:P98194]	-1.90484	-1.13396	0.595306	0.432591	1.85948
	7296	HSAC004412	ZNF397	Zinc finger protein 397 (Zinc finger and SCAN domain-containing protein 15). [Source:Uniprot/SWISSPROT;Acc:Q8NF99]	-1.90361	-1.05255	0.552924	0.466029	1.85948
	2147	HSAC006338	SNX19	Sorting nexin-19. [Source:Uniprot/SWISSPROT;Acc:Q92543]	-1.8974	-0.874933	0.461123	0.539115	1.85948
	4968	HSAC015628	NADSYN1	Glutamine-dependent NAD(+) synthetase (EC 6.3.5.1) (NAD(+) synthase [glutamine-hydrolyzing]) (NAD(+) synthetase 1). [Source:Uniprot/SWISSPROT;Acc:Q6IA69]	-1.89422	-1.06343	0.561409	0.468249	1.85948
	1090	HSAC003137	FUBP1	far upstream element (FUSE) binding protein 1	-1.89146	-1.01339	0.535772	0.487053	1.85948
	7405	HSAC005244	SLC11A2	Natural resistance-associated macrophage protein 2 (NRAMP 2) (Divalent metal transporter 1) (DMT1). [Source:Uniprot/SWISSPROT;Acc:P49281]	-1.88727	-1.00506	0.532548	0.483487	1.85948
	6862	HSAC001578	FAM82C	family with sequence similarity 82, member C [Source:RefSeq_peptide;Acc:NP_060615]	-1.8864	-0.902175	0.478251	0.555439	1.85948
	1021	HSAC002916	KLHDC2	Kelch domain-containing protein 2 (Hepatocellular carcinoma-associated antigen 33) (Host cell factor homolog LCP). [Source:Uniprot/SWISSPROT;Acc:Q9Y2U9]	-1.88538	-1.11367	0.59069	0.512146	1.85948
	4495	HSAC013969	FLJ30371	Not known	-1.88215	-1.13767	0.604454	0.426138	2.39168
	3524	HSAC010281	TMEM64	transmembrane protein 64 [Source:RefSeq_peptide;Acc:NP_001008495]	-1.88132	-0.945205	0.502416	0.510516	2.39168
	488	HSAC001587	C1orf63	HT033 (CDNA FLJ14412 fis, clone HEMBA1004669, weakly similar to SON PROTEIN) (NPD014). [Source:Uniprot/SPTREMBL;Acc:Q9GZP6]	-1.87658	-1.23444	0.657813	0.417383	2.39168
	8032	HSAC010605	IMAGE:4296173	Not known	-1.87602	-1.14874	0.61233	0.451326	2.39168
	50	HSAC000231	RELB	Transcription factor RelB (I-Rel). [Source:Uniprot/SWISSPROT;Acc:Q01201]	-1.87514	-1.31939	0.70362	0.461125	2.39168
	9125	HSAC019952	RPS15A	40S ribosomal protein S15a. [Source:Uniprot/SWISSPROT;Acc:P62244]	-1.87495	-1.02591	0.547169	0.447185	2.39168
	9803	HSAC017337	EIF4EBP2	Eukaryotic translation initiation factor 4E-binding protein 2 (4E-BP2) (eIF4E-binding protein 2). [Source:Uniprot/SWISSPROT;Acc:Q13542]	-1.8668	-0.694113	0.371819	0.607774	2.39168
	7514	HSAC006372	QSCN6	Sulfhydryl oxidase 1 precursor (EC 1.8.3.2) (Quiescin Q6) (hQSOX). [Source:Uniprot/SWISSPROT;Acc:O00391]	-1.86616	-0.785466	0.420899	0.604661	2.39168
	5697	HSAC018430	FLJ12239	Not known	-1.86097	-1.23024	0.661072	0.438794	2.39168
	8259	HSAC012472	PRDM15	PR domain zinc finger protein 15 (PR domain-containing protein 15) (Zinc finger protein 298). [Source:Uniprot/SWISSPROT;Acc:P57071]	-1.85929	-0.936789	0.503843	0.541081	2.39168
	292	HSAC001073	FBXL5	F-box/LRR-repeat protein 5 (F-box and leucine-rich repeat protein 5) (F-box protein FBL4/FBL5) (p45SKP2-like protein). [Source:Uniprot/SWISSPROT;Acc:Q9UKA1]	-1.85823	-0.881603	0.474431	0.528747	2.39168
	7068	HSAC002851	SEC24D	Protein transport protein Sec24D (SEC24-related protein D). [Source:Uniprot/SWISSPROT;Acc:O94855]	-1.85734	-1.31214	0.706462	0.513058	2.39168
	7297	HSAC004419	PDXK	Pyridoxal kinase (EC 2.7.1.35) (Pyridoxine kinase). [Source:Uniprot/SWISSPROT;Acc:O00764]	-1.85402	-0.998396	0.538503	0.523625	2.39168
	8552	HSAC014745	XKR6	XK-related protein 6. [Source:Uniprot/SWISSPROT;Acc:Q5GH73]	-1.8529	-0.800768	0.432171	0.566423	2.39168
	4923	HSAC015477	C20orf39	UPF0338 protein C20orf39. [Source:Uniprot/SWISSPROT;Acc:Q9H7V2]	-1.85075	-1.01438	0.548092	0.551423	2.39168
	5150	HSAC016335	ZNF442	Zinc finger protein 442. [Source:Uniprot/SWISSPROT;Acc:Q9H7R0]	-1.8497	-0.89146	0.481949	0.531417	2.39168
	6552	HSAC021191	CRYZL1	Quinone oxidoreductase-like 1 (EC 1.-.-.-) (QOH-1) (Zeta-crystallin homolog) (4P11). [Source:Uniprot/SWISSPROT;Acc:O95825]	-1.8472	-1.00632	0.544779	0.506601	2.39168
	7885	HSAC009453	NP_001008398.1	similar to RIKEN cDNA 2310016C16 (LOC493869), mRNA [Source:RefSeq_dna;Acc:NM_001008397]	-1.84004	-0.91252	0.495924	0.506795	2.39168
	5726	HSAC018539	NR3C2	Mineralocorticoid receptor (MR). [Source:Uniprot/SWISSPROT;Acc:P08235]	-1.83959	-1.0241	0.556701	0.507443	2.39168
	7683	HSAC007921	C9orf91	C9orf91 protein (Fragment). [Source:Uniprot/SPTREMBL;Acc:Q6P5Z7]	-1.83953	-0.957479	0.520501	0.498914	2.39168
	1842	HSAC005315	PGLYRP4	Peptidoglycan recognition protein I-beta precursor (Peptidoglycan recognition protein intermediate beta) (PGRP-I-beta) (PGLYRPIbeta) (Peptidoglycan recognition protein 4). [Source:Uniprot/SWISSPROT;Acc:Q96LB8]	-1.83836	-1.28146	0.697068	0.508617	2.39168
	1374	HSAC003923	CRSP6	CRSP complex subunit 6 (Cofactor required for Sp1 transcriptional activation subunit 6) (Transcriptional coactivator CRSP77) (Vitamin D3 receptor-interacting protein complex 80 kDa component) (DRIP80) (Thyroid hormone receptor-associated protein complex 8	-1.82986	-1.14723	0.626951	0.475479	2.71412
	6136	HSAC019795	CHPT1	choline phosphotransferase 1 [Source:RefSeq_peptide;Acc:NP_064629]	-1.82822	-0.910294	0.497913	0.530298	2.71412
	1598	HSAC004618	DKFZp564A2463	Not known	-1.82702	-1.05718	0.578637	0.505913	2.71412
	3217	HSAC009114	TAGAP	T-cell activation Rho GTPase-activating protein (T-cell activation GTPase-activating protein). [Source:Uniprot/SWISSPROT;Acc:Q8N103]	-1.82637	-1.47303	0.806536	0.313477	2.71412
	5281	HSAC016816	KLHL5	Kelch-like protein 5. [Source:Uniprot/SWISSPROT;Acc:Q96PQ7]	-1.82563	-1.04167	0.570583	0.497499	2.71412
	1543	HSAC004445	ETV6	Transcription factor ETV6 (ETS-related protein Tel1) (Tel) (ETS translocation variant 6). [Source:Uniprot/SWISSPROT;Acc:P41212]	-1.82409	-0.903603	0.495373	0.502068	2.71412
	9353	HSAC004021	GAB2	GRB2-associated-binding protein 2 (GRB2-associated binder 2) (pp100). [Source:Uniprot/SWISSPROT;Acc:Q9UQC2]	-1.82205	-0.80542	0.442041	0.555551	2.71412
	9287	HSAC021286	TST	Thiosulfate sulfurtransferase (EC 2.8.1.1) (Rhodanese). [Source:Uniprot/SWISSPROT;Acc:Q16762]	-1.81987	-0.850927	0.467577	0.543981	2.71412
	6610	HSAC000135	COL4A3	Collagen alpha-3(IV) chain precursor (Goodpasture antigen). [Source:Uniprot/SWISSPROT;Acc:Q01955]	-1.81053	-1.06428	0.587828	0.443105	2.71412
	1648	HSAC004727	WDFY1	WD repeat and FYVE domain-containing protein 1 (WD40- and FYVE domain- containing protein 1) (Phosphoinositide-binding protein 1) (FENS-1) (Zinc finger FYVE domain-containing protein 17). [Source:Uniprot/SWISSPROT;Acc:Q8IWB7]	-1.80825	-0.992857	0.549071	0.478051	2.71412
	5313	HSAC016966	C1orf63	HT033 (CDNA FLJ14412 fis, clone HEMBA1004669, weakly similar to SON PROTEIN) (NPD014). [Source:Uniprot/SPTREMBL;Acc:Q9GZP6]	-1.80821	-0.915532	0.506319	0.514627	2.71412
	6726	HSAC000954	MOSC2	MOCO sulphurase C-terminal domain containing 2 [Source:RefSeq_peptide;Acc:NP_060368]	-1.8056	-0.992456	0.549655	0.451821	2.71412
	4551	HSAC014097	PAX2	Paired box protein Pax-2. [Source:Uniprot/SWISSPROT;Acc:Q02962]	-1.80554	-1.09496	0.606444	0.465386	2.71412
	2013	HSAC006080	VCL	Vinculin (Metavinculin). [Source:Uniprot/SWISSPROT;Acc:P18206]	-1.79922	-0.887738	0.493401	0.593332	2.71412
	2919	HSAC008386	ZC3H7A	Zinc finger CCCH-type domain-containing protein 7A. [Source:Uniprot/SWISSPROT;Acc:Q8IWR0]	-1.79821	-0.848389	0.471797	0.518951	2.71412
	4696	HSAC014588	Q9H7M0_HUMAN	Not known	-1.79506	-0.856482	0.477132	0.517966	2.71412
	7018	HSAC002583	OGFRL1	opioid growth factor receptor-like 1 [Source:RefSeq_peptide;Acc:NP_078852]	-1.79382	-1.1957	0.666565	0.536001	2.71412
	9345	HSAC003429	CMAH	Cytidine monophosphate-N-acetylneuraminic acid hydroxylase-like protein (CMP-NeuAc hydroxylase-like protein). [Source:Uniprot/SWISSPROT;Acc:Q9Y471]	-1.7895	-1.24981	0.698413	0.341533	2.71412
	7934	HSAC009719	KIFAP3	Kinesin-associated protein 3 (Smg GDS-associated protein). [Source:Uniprot/SWISSPROT;Acc:Q92845]	-1.78934	-1.09914	0.614271	0.425456	2.71412
	7158	HSAC003432	MOAP1	Modulator of apoptosis 1 (MAP-1) (MAP1) (Paraneoplastic antigen MA4). [Source:Uniprot/SWISSPROT;Acc:Q96BY2]	-1.78919	-0.926237	0.517685	0.528452	2.71412
	1432	HSAC004062	SGSH	N-sulphoglucosamine sulphohydrolase precursor (EC 3.10.1.1) (Sulfoglucosamine sulfamidase) (Sulphamidase). [Source:Uniprot/SWISSPROT;Acc:P51688]	-1.78786	-0.800889	0.44796	0.563052	2.71412
	9758	HSAC013008	HSD17B12	Estradiol 17-beta-dehydrogenase 12 (EC 1.1.1.62) (17-beta-HSD 12) (17- beta-hydroxysteroid dehydrogenase 12) (3-ketoacyl-CoA reductase) (EC 1.3.1.-) (KAR). [Source:Uniprot/SWISSPROT;Acc:Q53GQ0]	-1.78635	-0.911984	0.510531	0.509381	2.71412
	370	HSAC001266	MAP4K4	Mitogen-activated protein kinase kinase kinase kinase 4 (EC 2.7.11.1) (MAPK/ERK kinase kinase kinase 4) (MEK kinase kinase 4) (MEKKK 4) (HPK/GCK-like kinase HGK) (Nck-interacting kinase). [Source:Uniprot/SWISSPROT;Acc:O95819]	-1.78281	-1.02129	0.572852	0.534829	2.71412
	3982	HSAC011984	C16orf44	CDNA FLJ12543 fis, clone NT2RM4000590, weakly similar to RING CANAL PROTEIN. [Source:Uniprot/SPTREMBL;Acc:Q9H9U6]	-1.78249	-1.16925	0.655963	0.610018	2.71412
	5406	HSAC017268	EDD1	Ubiquitin-protein ligase EDD1 (EC 6.3.2.-) (Hyperplastic discs protein homolog) (hHYD) (Progestin-induced protein). [Source:Uniprot/SWISSPROT;Acc:O95071]	-1.78157	-0.84596	0.474839	0.547527	2.71412
	5224	HSAC016603	PPP1R2	Protein phosphatase inhibitor 2 (IPP-2). [Source:Uniprot/SWISSPROT;Acc:P41236]	-1.77902	-1.17539	0.660695	0.44057	3.29848
	3643	HSAC010596	ZNF608	zinc finger protein 608 [Source:RefSeq_peptide;Acc:NP_065798]	-1.77424	-0.976206	0.550212	0.496521	3.29848
	5797	HSAC018871	PCM1	pericentriolar material 1 [Source:RefSeq_peptide;Acc:NP_006188]	-1.77375	-1.08474	0.611549	0.44745	3.29848
	2856	HSAC008220	FNIP1	Rap guanine nucleotide exchange factor 6 (PDZ domain-containing guanine nucleotide exchange factor 2) (PDZ-GEF2) (RA-GEF-2). [Source:Uniprot/SWISSPROT;Acc:Q8TEU7]	-1.77281	-0.875603	0.493908	0.512761	3.29848
	1930	HSAC005910	FVT1	3-ketodihydrosphingosine reductase precursor (EC 1.1.1.102) (3- dehydrosphinganine reductase) (KDS reductase) (Follicular variant translocation protein 1) (FVT-1). [Source:Uniprot/SWISSPROT;Acc:Q06136]	-1.77107	-0.85196	0.481042	0.553203	3.29848
	3473	HSAC009906	TARDBP	TAR DNA-binding protein 43 (TDP-43). [Source:Uniprot/SWISSPROT;Acc:Q13148]	-1.76865	-0.78689	0.444909	0.602317	3.29848
	7350	HSAC004852	C17orf48	C17orf48 protein. [Source:Uniprot/SPTREMBL;Acc:Q9BVD4]	-1.76844	-0.963675	0.544928	0.538678	3.29848
	6502	HSAC020973	MLPH	Melanophilin (Exophilin-3) (Synaptotagmin-like protein 2a) (Slp homolog lacking C2 domains a). [Source:Uniprot/SWISSPROT;Acc:Q9BV36]	-1.76598	-0.982032	0.556083	0.476613	3.29848
	3506	HSAC010223	BBC3	Bcl-2-binding component 3 (PUMA) (p53 up-regulated modulator of apoptosis) (JFY-1). [Source:Uniprot/SWISSPROT;Acc:Q9BXH1]	-1.75888	-0.921103	0.523687	0.4928	3.29848
	3944	HSAC011814	PSME4	proteasome (prosome, macropain) activator subunit 4 [Source:RefSeq_peptide;Acc:NP_055429]	-1.75881	-0.824146	0.468581	0.552059	3.29848
	7353	HSAC004859	HSDL2	hydroxysteroid dehydrogenase like 2 [Source:RefSeq_peptide;Acc:NP_115679]	-1.75637	-0.900841	0.5129	0.507758	3.29848
	1151	HSAC003270	UBAP1	Ubiquitin-associated protein 1 (UBAP). [Source:Uniprot/SWISSPROT;Acc:Q9NZ09]	-1.7552	-1.19756	0.682293	0.494221	3.29848
	873	HSAC002541	STK10	Serine/threonine-protein kinase 10 (EC 2.7.11.1) (Lymphocyte-oriented kinase). [Source:Uniprot/SWISSPROT;Acc:O94804]	-1.7552	-1.00857	0.57462	0.473413	3.29848
	2189	HSAC006421	APAF1	Apoptotic protease-activating factor 1 (Apaf-1). [Source:Uniprot/SWISSPROT;Acc:O14727]	-1.75454	-0.940032	0.53577	0.508851	3.29848
	2832	HSAC008174	STARD9	StAR-related lipid transfer protein 9 (StARD9) (START domain- containing protein 9) (Fragment). [Source:Uniprot/SWISSPROT;Acc:Q9P2P6]	-1.75316	-1.2871	0.734157	0.342634	3.29848
	395	HSAC001315	C14orf93	Uncharacterized protein C14orf93 precursor. [Source:Uniprot/SWISSPROT;Acc:Q9H972]	-1.75287	-0.957585	0.546297	0.526201	3.29848
	7385	HSAC005156	TTC8	Tetratricopeptide repeat protein 8 (TPR repeat protein 8) (Bardet- Biedl syndrome 8 protein). [Source:Uniprot/SWISSPROT;Acc:Q8TAM2]	-1.73869	-0.725657	0.417359	0.606776	3.29848
	9757	HSAC012952	RBM26	cutaneous T-cell lymphoma tumor antigen se70-2 [Source:RefSeq_peptide;Acc:NP_071401]	-1.7368	-1.02507	0.590205	0.481629	3.29848
	5828	HSAC018971	LRRFIP2	Leucine-rich repeat flightless-interacting protein 2 (LRR FLII- interacting protein 2). [Source:Uniprot/SWISSPROT;Acc:Q9Y608]	-1.73471	-0.967412	0.557679	0.52061	4.09399
	4536	HSAC014058	CRMP1	Dihydropyrimidinase-related protein 1 (DRP-1) (Collapsin response mediator protein 1) (CRMP-1). [Source:Uniprot/SWISSPROT;Acc:Q14194]	-1.73421	-0.988746	0.570143	0.506724	4.09399
	4971	HSAC015638	ANKRA2	Ankyrin repeat family A protein 2 (RFXANK-like 2). [Source:Uniprot/SWISSPROT;Acc:Q9H9E1]	-1.72215	-1.0236	0.594375	0.469527	4.09399
	7351	HSAC004853	BCM:bcm3519	Not known	-1.72206	-0.845146	0.490776	0.522739	4.09399
	4364	HSAC013518	RBBP6	Retinoblastoma-binding protein 6 (p53-associated cellular protein of testis) (Proliferation potential-related protein) (Protein P2P-R) (Retinoblastoma-binding Q protein 1) (Protein RBQ-1). [Source:Uniprot/SWISSPROT;Acc:Q7Z6E9]	-1.72048	-0.975246	0.566847	0.488985	4.09399
	4374	HSAC013558	IFITM1	Interferon-induced transmembrane protein 1 (Interferon-induced protein 17) (Interferon-inducible protein 9-27) (Leu-13 antigen) (CD225 antigen). [Source:Uniprot/SWISSPROT;Acc:P13164]	-1.71831	-0.955918	0.556314	0.486908	4.09399
	7011	HSAC002525	C21orf25	Protein C21orf25 precursor. [Source:Uniprot/SWISSPROT;Acc:Q9Y426]	-1.71811	-0.845427	0.492068	0.560049	4.09399
	1718	HSAC004921	FBXO4	F-box only protein 4. [Source:Uniprot/SWISSPROT;Acc:Q9UKT5]	-1.71311	-1.11448	0.65056	0.542491	4.09399
	9311	HSAC001100	IMPA2	Inositol monophosphatase 2 (EC 3.1.3.25) (IMPase 2) (IMP 2) (Inositol- 1(or 4)-monophosphatase 2) (Myo-inositol monophosphatase A2). [Source:Uniprot/SWISSPROT;Acc:O14732]	-1.71165	-0.917973	0.536309	0.501667	4.09399
	7120	HSAC003209	PGBD3	DNA excision repair protein ERCC-6 (EC 3.6.1.-) (ATP-dependent helicase ERCC6) (Cockayne syndrome protein CSB). [Source:Uniprot/SWISSPROT;Acc:Q03468]	-1.71112	-0.899703	0.525797	0.518959	4.09399
	3648	HSAC010609	STARD4	StAR-related lipid transfer protein 4 (StARD4) (START domain- containing protein 4). [Source:Uniprot/SWISSPROT;Acc:Q96DR4]	-1.71019	-1.48198	0.86656	0.265841	4.09399
	8689	HSAC016180	FBXO17	F-box only protein 17 (F-box only protein 26). [Source:Uniprot/SWISSPROT;Acc:Q96EF6]	-1.71017	-0.962795	0.562981	0.485849	4.09399
	7649	HSAC007618	C16orf68	C16orf68 protein. [Source:Uniprot/SPTREMBL;Acc:Q9BUU2]	-1.70835	-0.86971	0.509094	0.522264	4.09399
	5737	HSAC018590	FLJ21798	Not known	-1.70774	-1.01939	0.596923	0.509693	4.09399
	3157	HSAC008884	ARF1	ADP-ribosylation factor 1. [Source:Uniprot/SWISSPROT;Acc:P84077]	-1.70608	-0.98969	0.580096	0.475394	4.09399
	1485	HSAC004236	ZBTB17	Zinc finger and BTB domain-containing protein 17 (Zinc finger protein 151) (Myc-interacting zinc finger protein) (Miz-1 protein). [Source:Uniprot/SWISSPROT;Acc:Q13105]	-1.7055	-0.934818	0.548119	0.485055	4.09399
	4264	HSAC013113	ABCA7	ATP-binding cassette sub-family A member 7 (Macrophage ABC transporter) (Autoantigen SS-N) (ABCA-SSN). [Source:Uniprot/SWISSPROT;Acc:Q8IZY2]	-1.70539	-1.11148	0.651748	0.343853	4.09399
	4307	HSAC013257	C9orf33	Protein HFSE-1. [Source:Uniprot/SWISSPROT;Acc:O75562]	-1.70294	-0.97646	0.573398	0.459442	4.09399
	1947	HSAC005943	CHD4	Chromodomain helicase-DNA-binding protein 4 (EC 3.6.1.-) (ATP- dependent helicase CHD4) (CHD-4) (Mi-2 autoantigen 218 kDa protein) (Mi2-beta). [Source:Uniprot/SWISSPROT;Acc:Q14839]	-1.70125	-1.18253	0.695095	0.395015	4.09399
	121	HSAC000545	RORA	Nuclear receptor ROR-alpha (Nuclear receptor RZR-alpha). [Source:Uniprot/SWISSPROT;Acc:P35398]	-1.6949	-1.01133	0.596691	0.520312	4.09399
	4817	HSAC015019	DCAMKL3	Serine/threonine-protein kinase DCAMKL3 (EC 2.7.11.1) (Doublecortin- like and CAM kinase-like 3). [Source:Uniprot/SWISSPROT;Acc:Q9C098]	-1.6944	-0.819603	0.483712	0.567109	4.09399
	8795	HSAC017008	Q9NSZ8_HUMAN	Not known	-1.6917	-0.964437	0.570098	0.468963	4.09399
	4170	HSAC012697	ATXN3	ataxin 3 isoform 1 [Source:RefSeq_peptide;Acc:NP_004984]	-1.68955	-1.14047	0.675019	0.449218	4.09399
	7760	HSAC008581	RBM33	RNA binding motif protein 33 [Source:RefSeq_peptide;Acc:NP_001008408]	-1.68876	-1.01287	0.599767	0.524465	4.09399
	6749	HSAC001059	USP20	Ubiquitin carboxyl-terminal hydrolase 20 (EC 3.1.2.15) (Ubiquitin thioesterase 20) (Ubiquitin-specific-processing protease 20) (Deubiquitinating enzyme 20). [Source:Uniprot/SWISSPROT;Acc:Q9Y2K6]	-1.6883	-0.956822	0.566736	0.572957	4.09399
	8744	HSAC016584	MIS12	Protein MIS12 homolog. [Source:Uniprot/SWISSPROT;Acc:Q9H081]	-1.68815	-0.776267	0.459833	0.556998	4.09399
	104	HSAC000465	CD1D	T-cell surface glycoprotein CD1d precursor (CD1d antigen) (R3G1). [Source:Uniprot/SWISSPROT;Acc:P15813]	-1.68623	-1.03402	0.613215	0.485022	4.09399
	2819	HSAC008155	RAB11FIP2	Rab11 family-interacting protein 2 (Rab11-FIP2) (NRip11). [Source:Uniprot/SWISSPROT;Acc:Q7L804]	-1.68431	-0.798375	0.474008	0.562008	4.09399
	3734	HSAC010954	DJBP_HUMAN	DJ-1-binding protein (CAP-binding protein complex-interacting protein 1). [Source:Uniprot/SWISSPROT;Acc:Q5THR3]	-1.6839	-0.806746	0.479093	0.56641	4.09399
	149	HSAC000723	TFAP4	Transcription factor AP-4 (Activating enhancer-binding protein 4). [Source:Uniprot/SWISSPROT;Acc:Q01664]	-1.68327	-0.921532	0.547467	0.497426	4.09399
	4418	HSAC013743	DKFZp434H0211	Not known	-1.68295	-0.745144	0.44276	0.599889	4.09399
	8750	HSAC016622	PLCG1	1-phosphatidylinositol-4,5-bisphosphate phosphodiesterase gamma 1 (EC 3.1.4.11) (Phosphoinositide phospholipase C) (PLC-gamma-1) (Phospholipase C-gamma-1) (PLC-II) (PLC-148). [Source:Uniprot/SWISSPROT;Acc:P19174]	-1.68223	-0.744401	0.442507	0.581175	4.09399
	5881	HSAC019089	EIF4EBP3	Eukaryotic translation initiation factor 4E-binding protein 3 (4E-BP3) (eIF4E-binding protein 3). [Source:Uniprot/SWISSPROT;Acc:O60516]	-1.6822	-0.655024	0.389385	0.628501	4.09399
	5661	HSAC018270	EPS15	Epidermal growth factor receptor substrate 15 (Protein Eps15) (AF-1p protein). [Source:Uniprot/SWISSPROT;Acc:P42566]	-1.68158	-1.04094	0.619024	0.458498	4.09399
	4338	HSAC013387	WWOX	WW domain-containing oxidoreductase isoform 3 [Source:RefSeq_peptide;Acc:NP_570859]	-1.68154	-0.741612	0.441033	0.603746	4.09399
	9835	HSAC019970	MED9	mediator of RNA polymerase II transcription, subunit 9 [Source:RefSeq_peptide;Acc:NP_060489]	-1.6781	-1.06133	0.632458	0.567627	5.249
	911	HSAC002646	CORO1C	Coronin-1C (Coronin-3) (hCRNN4). [Source:Uniprot/SWISSPROT;Acc:Q9ULV4]	-1.67784	-0.98873	0.589286	0.472681	5.249
	8020	HSAC010518	MIT:TBC1D16	Not known	-1.677	-1.19271	0.711216	0.357812	5.249
	5121	HSAC016233	RHOQ	Rho-related GTP-binding protein RhoQ (Ras-related GTP-binding protein TC10). [Source:Uniprot/SWISSPROT;Acc:P17081]	-1.67564	-0.981532	0.585764	0.492356	5.249
	2293	HSAC006713	TNFRSF19L	Tumor necrosis factor receptor superfamily member 19L precursor (Receptor expressed in lymphoid tissues). [Source:Uniprot/SWISSPROT;Acc:Q969Z4]	-1.67525	-0.903178	0.53913	0.542643	5.249
	3658	HSAC010643	TMEM1	Transmembrane protein 1 (Epilepsy holoprosencephaly candidate 1 protein) (EHOC-1) (GT334 protein). [Source:Uniprot/SWISSPROT;Acc:P48553]	-1.67266	-1.03023	0.615922	0.547448	5.249
	6919	HSAC001862	TYROBP	TYRO protein tyrosine kinase-binding protein precursor (DNAX- activation protein 12) (Killer-activating receptor-associated protein). [Source:Uniprot/SWISSPROT;Acc:O43914]	-1.67252	-0.862714	0.515816	0.505975	5.249
	4640	HSAC014379	BRD4	Bromodomain-containing protein 4 (HUNK1 protein). [Source:Uniprot/SWISSPROT;Acc:O60885]	-1.67163	-1.02613	0.613851	0.424299	5.249
	1653	HSAC004747	FLJ12284	Not known	-1.6705	-0.93577	0.560174	0.598415	5.249
	3798	HSAC011474	FGFR4	Fibroblast growth factor receptor 4 precursor (EC 2.7.10.1) (FGFR-4) (CD334 antigen). [Source:Uniprot/SWISSPROT;Acc:P22455]	-1.66964	-0.932278	0.558371	0.587997	5.249
	529	HSAC001674	STK38	Serine/threonine-protein kinase 38 (EC 2.7.11.1) (NDR1 protein kinase) (Nuclear Dbf2-related kinase 1). [Source:Uniprot/SWISSPROT;Acc:Q15208]	-1.66663	-1.09958	0.65976	0.48897	5.249
	3275	HSAC009301	TMUB2	Transmembrane and ubiquitin-like domain-containing protein 2. [Source:Uniprot/SWISSPROT;Acc:Q71RG4]	-1.66336	-0.870341	0.523242	0.551054	5.249
	6761	HSAC001101	ALS2CR2	Pseudokinase ALS2CR2 (Amyotrophic lateral sclerosis 2 chromosomal region candidate gene 2 protein) (STRAD beta) (ILP-interacting protein) (CALS-21). [Source:Uniprot/SWISSPROT;Acc:Q9C0K7]	-1.65934	-1.12653	0.678904	0.466463	5.249
	8494	HSAC014260	C8orf46	Not known	-1.65846	-1.03261	0.622629	0.490527	5.249
	4434	HSAC013796	FOXP1	Forkhead box protein P1. [Source:Uniprot/SWISSPROT;Acc:Q9H334]	-1.65772	-0.905973	0.546519	0.528078	5.249
	3100	HSAC008754	UPK3B	Uroplakin-3B precursor (Uroplakin IIIb) (UPIIIb) (p35). [Source:Uniprot/SWISSPROT;Acc:Q9BT76]	-1.65657	-0.763675	0.460999	0.566482	5.249
	9590	HSAC002177	CROT	Peroxisomal carnitine O-octanoyltransferase (EC 2.3.1.137) (COT). [Source:Uniprot/SWISSPROT;Acc:Q9UKG9]	-1.65542	-1.11448	0.673235	0.45331	5.249
	6408	HSAC020502	C22:AP000525.4	Not known	-1.65407	-1.32375	0.800295	0.368006	5.249
	3771	HSAC011246	SH2D2A	SH2 domain protein 2A (T cell-specific adapter protein) (TSAd) (VEGF receptor-associated protein) (SH2 domain-containing adapter protein). [Source:Uniprot/SWISSPROT;Acc:Q9NP31]	-1.6533	-1.04288	0.630788	0.45108	5.249
	7394	HSAC005184	SOLH	small optic lobes [Source:RefSeq_peptide;Acc:NP_005623]	-1.65222	-0.972657	0.588697	0.499214	5.249
	6668	HSAC000579	CHRNA1	Acetylcholine receptor protein subunit alpha precursor. [Source:Uniprot/SWISSPROT;Acc:P02708]	-1.65216	-0.731467	0.442734	0.590522	5.249
	5397	HSAC017230	Q49A40_HUMAN	Not known	-1.65091	-0.797837	0.48327	0.632263	5.249
	8359	HSAC013258	RHBDL1	Rhomboid-related protein 1 (EC 3.4.21.105) (RRP) (Rhomboid-like protein 1). [Source:Uniprot/SWISSPROT;Acc:O75783]	-1.6509	-0.979443	0.593279	0.448056	5.249
	5250	HSAC016685	KPNA3	Importin alpha-3 subunit (Karyopherin alpha-3 subunit) (SRP1-gamma). [Source:Uniprot/SWISSPROT;Acc:O00505]	-1.6507	-1.05667	0.640138	0.544955	5.249
	596	HSAC001849	ASB3	Ankyrin repeat and SOCS box protein 3 (ASB-3). [Source:Uniprot/SWISSPROT;Acc:Q9Y575]	-1.64999	-0.819877	0.496897	0.565108	5.249
	811	HSAC002423	K0286_HUMAN	K0286_HUMAN Isoform 2 of O14524 - Homo sapiens (Human) [Source:Uniprot/Varsplic;Acc:O14524-2]	-1.64978	-1.00139	0.606982	0.662695	5.249
	4016	HSAC012111	PNPLA2	patatin-like phospholipase domain containing 2 [Source:RefSeq_peptide;Acc:NP_065109]	-1.64901	-0.77296	0.468743	0.565278	5.249
	6796	HSAC001297	PSD3	PH and SEC7 domain-containing protein 3 (Pleckstrin homology and SEC7 domain-containing protein 3) (Exchange factor for ADP-ribosylation factor guanine nucleotide factor 6) (Hepatocellular carcinoma- associated antigen 67). [Source:Uniprot/SWISSPROT;Acc:Q	-1.64825	-0.902992	0.547848	0.580238	5.249
	3451	HSAC009797	MIT:HsG9068	Not known	-1.64791	-1.11075	0.674033	0.46003	5.249
	5579	HSAC017872	UBE2E2	Ubiquitin-conjugating enzyme E2 E2 (EC 6.3.2.19) (Ubiquitin-protein ligase E2) (Ubiquitin carrier protein E2) (UbcH8). [Source:Uniprot/SWISSPROT;Acc:Q96LR5]	-1.64137	-1.0897	0.663895	0.450729	5.249
	3265	HSAC009274	FLJ11638	Not known	-1.64021	-0.804389	0.490417	0.615078	5.249
	5999	HSAC019459	SETBP1	SET-binding protein (SEB). [Source:Uniprot/SWISSPROT;Acc:Q9Y6X0]	-1.63945	-0.907532	0.553558	0.549256	5.249
	6976	HSAC002300	ARHGAP12	Rho-GTPase-activating protein 12. [Source:Uniprot/SWISSPROT;Acc:Q8IWW6]	-1.6386	-0.768032	0.468712	0.577125	5.249
				Estimated Miss rates for Delta=0.558319224634914
		Quantiles		Cutpoints	Miss Rate(%)
		0 -> 0.05		-1.636 -> -1.23	76.39
		0.05 -> 0.1		-1.23 -> -0.991	61.17
		0.1 -> 0.15		-0.991 -> -0.815	48.98
		0.15 -> 0.2		-0.815 -> -0.668	37.15
		0.2 -> 0.25		-0.668 -> -0.527	18.77
		0.25 -> 0.75		-0.527 -> 0.57	3.26
		0.75 -> 0.8		0.57 -> 0.702	27.37
		0.8 -> 0.85		0.702 -> 0.847	39.71
		0.85 -> 0.9		0.847 -> 1.024	51.43
		0.9 -> 0.95		1.024 -> 1.248	66.47
		0.95 -> 1		1.248 -> 1.733	78.33
